# Supplementary material for: Neisseria meningitidis Induces Pathology-Associated Cellular and Molecular Changes in Trigeminal Schwann Cells
Source: Infect Immun. 2020 Mar 23;88(4):e00955-19. doi: 10.1128/IAI.00955-19 (PMC7093114; doi:10.1128/IAI.00955-19)
Supplement: Supplemental file 1 [file IAI.00955-19-sd001.csv]

Supplementary data: Full list of proteomics data.
Alterations in protein expressions in trigeminal Schwann cells after N. meningitis serogroup B infection.
	Protein	log2FC	SE	T value	DF	p value	adj. p value
24 hours post infection
607	sp|P84228|H32_MOUSE	-1.917854698	0.285883782	-6.7085117	28	2.78E-07	4.76E-06
1131	sp|Q9EQH3|VPS35_MOUSE	-1.868229593	0.297106371	-6.288083241	39	2.06E-07	3.87E-06
1079	sp|Q9D3D9|ATPD_MOUSE	-1.705756738	0.331027426	-5.152916667	13	0.000185724	0.001561343
451	sp|P61750|ARF4_MOUSE	-1.699532024	0.121843154	-13.94852288	39	0	0
505	sp|P62814|VATB2_MOUSE	-1.621901214	0.343451987	-4.722352102	11	0.000627057	0.004039225
1127	sp|Q9EPC1|PARVA_MOUSE	-1.588603339	0.432366591	-3.674204647	15	0.002255165	0.011074867
341	sp|P45591|COF2_MOUSE	-1.5195834	0.286230713	-5.308945996	39	4.71E-06	5.98E-05
1129	sp|Q9EPL8|IPO7_MOUSE	-1.337119301	0.262095889	-5.10164163	17	8.86E-05	0.000810034
987	sp|Q99LX0|PARK7_MOUSE	-1.161335834	0.245291248	-4.734518016	65	1.23E-05	0.000141983
191	sp|P16460|ASSY_MOUSE	-1.116604852	0.221108501	-5.050031309	38	1.14E-05	0.000137361
351	sp|P47757|CAPZB_MOUSE	-1.101158731	0.186123399	-5.916283148	27	2.64E-06	3.54E-05
981	sp|Q99LC5|ETFA_MOUSE	-1.049823926	0.308853838	-3.399096263	26	0.002189774	0.01086128
903	sp|Q8VEK3|HNRPU_MOUSE	-0.972602577	0.181273179	-5.365397041	9	0.000453091	0.003036938
1017	sp|Q9CQE8|CN166_MOUSE	-0.93223922	0.338009615	-2.758025748	17	0.013439901	0.045041829
407	sp|P54775|PRS6B_MOUSE	-0.893909616	0.27921229	-3.201541081	14	0.006400893	0.024611186
969	sp|Q99K48|NONO_MOUSE	-0.887033618	0.254539994	-3.484849687	30	0.00153738	0.008112135
1125	sp|Q9EP69|SAC1_MOUSE	-0.850525784	0.841086125	-1.011223178	4	0.369109573	0.543259193
25	sp|O35343|IMA3_MOUSE	-0.842404637	0.163243772	-5.160409038	39	7.54E-06	9.35E-05
1143	sp|Q9JHJ0|TMOD3_MOUSE	-0.838786133	0.283555043	-2.95810691	43	0.005014138	0.020243009
1041	sp|Q9CX86|ROA0_MOUSE	-0.816087307	0.236041795	-3.457384764	10	0.006149629	0.023829813
1019	sp|Q9CQI6|COTL1_MOUSE	-0.810293215	0.237195577	-3.416139653	20	0.002737515	0.012809505
1167	sp|Q9JM58|CRLF1_MOUSE	-0.807241895	0.319032346	-2.530282289	16	0.022272895	0.066953673
333	sp|P43024|CX6A1_MOUSE	-0.790664958	0.183612527	-4.306160214	21	0.000312456	0.002213976
591	sp|P80313|TCPH_MOUSE	-0.761868521	0.153120408	-4.975617091	117	2.26E-06	3.20E-05
375	sp|P50247|SAHH_MOUSE	-0.759791117	0.382791374	-1.984870005	48	0.052890044	0.131167308
455	sp|P61982|1433G_MOUSE	-0.746156888	0.126493268	-5.898787352	192	1.63E-08	4.03E-07
287	sp|P30677|GNA14_MOUSE	-0.7350761	0.314924607	-2.334133579	5	0.066866382	0.1564421
1081	sp|Q9D6R2|IDH3A_MOUSE	-0.733452233	0.144606673	-5.072049719	29	2.08E-05	0.000219108
1007	sp|Q9CQ60|6PGL_MOUSE	-0.716535	0.218955256	-3.272517919	36	0.002356422	0.01134743
633	sp|Q01405|SC23A_MOUSE	-0.694126486	0.220994626	-3.140920199	27	0.004056039	0.017493873
281	sp|P29341|PABP1_MOUSE	-0.679107109	0.141424963	-4.801889945	124	4.44E-06	5.80E-05
853	sp|Q8BMJ2|SYLC_MOUSE	-0.672335024	0.204775036	-3.283286067	7	0.013426122	0.045041829
243	sp|P23927|CRYAB_MOUSE	-0.670980136	0.100048073	-6.706577316	252	1.30E-10	4.31E-09
161	sp|P14069|S10A6_MOUSE	-0.666916211	0.172501663	-3.866143652	91	0.000207224	0.00171305
339	sp|P45377|ALD2_MOUSE	-0.662429543	0.172279541	-3.845085374	62	0.000286693	0.002177968
1	sp|D3Z7P3|GLSK_MOUSE	-0.658776497	0.381890556	-1.725040035	10	0.115232829	0.232339362
247	sp|P24369|PPIB_MOUSE	-0.648360299	0.122656719	-5.285974582	15	9.15E-05	0.000810034
211	sp|P18242|CATD_MOUSE	-0.629932983	0.11530356	-5.463257029	133	2.22E-07	3.94E-06
323	sp|P40124|CAP1_MOUSE	-0.625111126	0.114693586	-5.450270987	145	2.11E-07	3.87E-06
841	sp|Q8BGQ7|SYAC_MOUSE	-0.621127659	0.157998067	-3.931235814	44	0.000295428	0.002177968
481	sp|P62315|SMD1_MOUSE	-0.618886938	0.324855909	-1.905112143	24	0.068815802	0.157379889
531	sp|P62908|RS3_MOUSE	-0.61367175	0.131247903	-4.675668981	69	1.41E-05	0.00015528
857	sp|Q8BMS1|ECHA_MOUSE	-0.610312639	0.172689639	-3.534158977	108	0.000603485	0.003938536
57	sp|O88342|WDR1_MOUSE	-0.592712649	0.101636672	-5.831680983	105	6.12E-08	1.22E-06
273	sp|P27659|RL3_MOUSE	-0.590492237	0.135918851	-4.344446953	60	5.47E-05	0.000542713
923	sp|Q91VI7|RINI_MOUSE	-0.586315751	0.231606588	-2.531515859	35	0.016002393	0.051540175
69	sp|O88844|IDHC_MOUSE	-0.561798749	0.381008617	-1.47450405	23	0.153903416	0.299222728
635	sp|Q01730|RSU1_MOUSE	-0.558831028	0.173073805	-3.228859663	37	0.002606512	0.012312668
203	sp|P17225|PTBP1_MOUSE	-0.551496979	0.189060685	-2.917036813	23	0.007758159	0.029151869
931	sp|Q91WK2|EIF3H_MOUSE	-0.54889359	0.243329991	-2.255758067	27	0.03239405	0.087702872
943	sp|Q921H8|THIKA_MOUSE	-0.545298306	0.206183137	-2.644727947	47	0.011080215	0.039255618
1107	sp|Q9DBJ1|PGAM1_MOUSE	-0.54321077	0.106130499	-5.118328615	284	5.69E-07	9.10E-06
1105	sp|Q9DBG6|RPN2_MOUSE	-0.538855988	0.359219009	-1.500076486	22	0.147809939	0.289777587
1165	sp|Q9JM14|NT5C_MOUSE	-0.535661223	0.170138119	-3.14839042	45	0.002913133	0.013378834
215	sp|P19096|FAS_MOUSE	-0.51313258	0.15257183	-3.36321966	104	0.001079301	0.006083335
595	sp|P80315|TCPD_MOUSE	-0.511854081	0.196574503	-2.603868111	54	0.011879412	0.040917976
167	sp|P14148|RL7_MOUSE	-0.497538248	0.136040291	-3.657285966	100	0.000408749	0.002815823
1231	sp|Q9Z204|HNRPC_MOUSE	-0.492614788	0.187366436	-2.629151719	18	0.017021807	0.053775899
579	sp|P68372|TBB4B_MOUSE	-0.489587837	0.161189557	-3.037342162	85	0.003169221	0.014290308
847	sp|Q8BIJ6|SYIM_MOUSE	-0.482310271	0.300919305	-1.602789398	5	0.169883657	0.31677554
719	sp|Q61316|HSP74_MOUSE	-0.467714044	0.241177744	-1.939291891	38	0.059916992	0.142878982
135	sp|P10126|EF1A1_MOUSE	-0.459435068	0.048926004	-9.390406622	348	0	0
137	sp|P10605|CATB_MOUSE	-0.456752677	0.115072289	-3.96926732	40	0.000291668	0.002177968
289	sp|P30999|CTND1_MOUSE	-0.456248785	0.25963084	-1.757298111	17	0.096859787	0.205309635
1219	sp|Q9WVK4|EHD1_MOUSE	-0.449845223	0.450819671	-0.997838499	11	0.339802024	0.515418361
99	sp|P07091|S10A4_MOUSE	-0.445733051	0.07357708	-6.058042115	25	2.49E-06	3.44E-05
261	sp|P26041|MOES_MOUSE	-0.442313916	0.064342358	-6.874381462	240	5.34E-11	1.89E-09
337	sp|P45376|ALDR_MOUSE	-0.439315172	0.13317753	-3.298718432	91	0.001387167	0.007398222
599	sp|P80317|TCPZ_MOUSE	-0.433712792	0.125043603	-3.468492435	161	0.000671539	0.004216246
751	sp|Q62167|DDX3X_MOUSE	-0.424397911	0.102122533	-4.15577148	120	6.11E-05	0.000593988
837	sp|Q8BG05|ROA3_MOUSE	-0.421625857	0.146382527	-2.880301809	84	0.005040082	0.020243009
1059	sp|Q9CZX8|RS19_MOUSE	-0.418956353	0.147630855	-2.837864436	35	0.007507658	0.028425942
663	sp|Q0GNC1|INF2_MOUSE	-0.417077974	0.11992784	-3.477741053	35	0.001370738	0.007390064
1051	sp|Q9CZ30|OLA1_MOUSE	-0.401613626	0.236577374	-1.697599478	4	0.164817974	0.312522605
389	sp|P51410|RL9_MOUSE	-0.381932416	0.143513196	-2.661305198	61	0.009935228	0.035813444
143	sp|P11276|FINC_MOUSE	-0.381851444	0.102003126	-3.743526872	195	0.000238708	0.001909662
897	sp|Q8VDM4|PSMD2_MOUSE	-0.381341523	0.092545529	-4.120582896	96	8.02E-05	0.000754386
1227	sp|Q9Z1Q5|CLIC1_MOUSE	-0.380707746	0.136592991	-2.787168967	20	0.011375095	0.039454874
1045	sp|Q9CXW4|RL11_MOUSE	-0.379247674	0.103453617	-3.665871586	29	0.000982937	0.005735724
553	sp|P63087|PP1G_MOUSE	-0.377349925	0.169530162	-2.225857159	30	0.033684649	0.089345379
21	sp|O35074|PTGIS_MOUSE	-0.373490254	0.268037565	-1.393425035	11	0.191006076	0.348305198
41	sp|O54962|BAF_MOUSE	-0.368657941	0.117619646	-3.134322817	54	0.002784118	0.012905818
435	sp|P60843|IF4A1_MOUSE	-0.368580945	0.047246891	-7.801168191	196	3.57E-13	1.97E-11
33	sp|O35737|HNRH1_MOUSE	-0.368204295	0.24984426	-1.473735261	37	0.149010592	0.290981313
363	sp|P48678|LMNA_MOUSE	-0.366791131	0.071042118	-5.163009503	163	7.00E-07	1.09E-05
787	sp|Q69ZN7|MYOF_MOUSE	-0.365612328	0.335292666	-1.090427452	9	0.303856952	0.478454121
1121	sp|Q9DCV7|K2C7_MOUSE	-0.365218536	0.019956794	-18.30046125	44	0	0
743	sp|Q61990|PCBP2_MOUSE	-0.365046566	0.1268953	-2.876754018	18	0.010036429	0.035813444
805	sp|Q6ZWN5|RS9_MOUSE	-0.363267176	0.095535471	-3.80243246	111	0.000234666	0.001908106
771	sp|Q64152|BTF3_MOUSE	-0.359367147	0.102759199	-3.49717737	22	0.002037851	0.010244301
513	sp|P62843|RS15_MOUSE	-0.358982919	0.113025198	-3.176131757	90	0.002044729	0.010244301
601	sp|P80318|TCPG_MOUSE	-0.357907654	0.144098271	-2.483774792	23	0.020721689	0.063444185
557	sp|P63242|IF5A1_MOUSE	-0.356482384	0.123547324	-2.885391382	175	0.004401216	0.018568837
695	sp|Q60854|SPB6_MOUSE	-0.353620042	0.100100954	-3.532634067	135	0.000563711	0.003728006
225	sp|P19639|GSTM4_MOUSE	-0.353610528	0.202096093	-1.749714817	43	0.087301666	0.18826794
955	sp|Q93092|TALDO_MOUSE	-0.352269988	0.144895451	-2.431201162	42	0.019396327	0.060128612
779	sp|Q64522|H2A2B_MOUSE	-0.351196924	0.080782908	-4.347416206	263	1.97E-05	0.000212501
1199	sp|Q9R0Y5|KAD1_MOUSE	-0.350082852	0.105382876	-3.322008906	166	0.001099258	0.0061262
471	sp|P62264|RS14_MOUSE	-0.340205719	0.15960175	-2.13159141	24	0.043479938	0.110595124
1209	sp|Q9WU78|PDC6I_MOUSE	-0.335662874	0.264325059	-1.269886691	30	0.213886975	0.376198367
1181	sp|Q9QXS6|DREB_MOUSE	-0.335641569	0.14249894	-2.35539695	15	0.032534937	0.087702872
887	sp|Q8R1F1|NIBL1_MOUSE	-0.33560287	0.096330471	-3.48387034	78	0.00081375	0.004922196
201	sp|P17182|ENOA_MOUSE	-0.333927642	0.039023588	-8.557071725	316	4.44E-16	3.67E-14
393	sp|P51855|GSHB_MOUSE	-0.32515091	0.155120796	-2.09611425	17	0.05134445	0.127974106
35	sp|O35887|CALU_MOUSE	-0.324083983	0.095373284	-3.398058356	127	0.000906916	0.005355123
97	sp|P06801|MAOX_MOUSE	-0.322958173	0.155587499	-2.075733437	81	0.041090953	0.106707395
763	sp|Q62465|VAT1_MOUSE	-0.321426861	0.140079922	-2.294596227	111	0.023636881	0.07062586
593	sp|P80314|TCPB_MOUSE	-0.319813648	0.118302246	-2.703360761	56	0.009071614	0.033329781
1151	sp|Q9JIK5|DDX21_MOUSE	-0.315542807	0.327314631	-0.964035142	9	0.360214727	0.534160244
1115	sp|Q9DCH4|EIF3F_MOUSE	-0.315235404	0.151144034	-2.085662234	44	0.04284111	0.10953191
223	sp|P19324|SERPH_MOUSE	-0.313283949	0.085514549	-3.663516352	274	0.000298592	0.002177968
627	sp|P99027|RLA2_MOUSE	-0.31296448	0.069851279	-4.480440244	196	1.26E-05	0.000142551
125	sp|P09103|PDIA1_MOUSE	-0.311627722	0.072556348	-4.294975302	304	2.35E-05	0.000243187
255	sp|P25444|RS2_MOUSE	-0.311620982	0.051503614	-6.050468269	136	1.32E-08	3.62E-07
463	sp|P62204|CALM_MOUSE	-0.310758846	0.103734173	-2.99572297	73	0.003737955	0.016407309
1229	sp|Q9Z1Q9|SYVC_MOUSE	-0.310031052	0.411936822	-0.752617965	43	0.455780139	0.626224235
747	sp|Q62048|PEA15_MOUSE	-0.308554148	0.131105307	-2.353483288	61	0.021837221	0.066044279
147	sp|P11499|HS90B_MOUSE	-0.3081603	0.04784993	-6.440141071	353	3.91E-10	1.14E-08
49	sp|O70133|DHX9_MOUSE	-0.303330051	0.256215159	-1.183887996	20	0.250337798	0.41251677
573	sp|P68254|1433T_MOUSE	-0.302654464	0.056432079	-5.363163451	75	8.73E-07	1.31E-05
1235	sp|Q9Z2W0|DNPEP_MOUSE	-0.301655483	0.447967045	-0.673387667	16	0.510311488	0.666090784
415	sp|P56399|UBP5_MOUSE	-0.300733581	0.11355635	-2.648320249	30	0.012772698	0.043392178
1217	sp|Q9WVJ2|PSD13_MOUSE	-0.297398846	0.181792177	-1.635927632	40	0.109700492	0.222997721
151	sp|P11983|TCPA_MOUSE	-0.295686386	0.219440324	-1.347456933	57	0.183165045	0.335239345
1099	sp|Q9DB05|SNAA_MOUSE	-0.293576469	0.117439337	-2.499813743	19	0.021748949	0.066044279
85	sp|P02535|K1C10_MOUSE	-0.291614165	0.150754663	-1.934362494	85	0.056395344	0.13779355
103	sp|P07356|ANXA2_MOUSE	-0.29018538	0.065432965	-4.434849936	370	1.22E-05	0.000141983
1029	sp|Q9CQV8|1433B_MOUSE	-0.289449089	0.161470697	-1.792579666	93	0.076291574	0.171224528
221	sp|P19253|RL13A_MOUSE	-0.288638233	0.284130761	-1.015864075	35	0.316665456	0.491881372
271	sp|P27546|MAP4_MOUSE	-0.286123643	0.109139835	-2.621624306	108	0.010013667	0.035813444
791	sp|Q6NZJ6|IF4G1_MOUSE	-0.280412139	0.227507551	-1.232539921	58	0.222720353	0.382243314
165	sp|P14131|RS16_MOUSE	-0.280186149	0.068881311	-4.067665717	26	0.0003918	0.002737081
1207	sp|Q9WTQ5|AKA12_MOUSE	-0.2788736	0.097146637	-2.87064593	94	0.005060752	0.020243009
547	sp|P63028|TCTP_MOUSE	-0.277033767	0.122151304	-2.267955869	162	0.024653079	0.071749187
949	sp|Q922R8|PDIA6_MOUSE	-0.276706618	0.100622411	-2.749950204	136	0.006771592	0.025836227
1031	sp|Q9CQZ1|HSBP1_MOUSE	-0.273512609	0.377341287	-0.724841459	21	0.476548816	0.644055075
175	sp|P14602|HSPB1_MOUSE	-0.273404614	0.079236557	-3.45048578	114	0.000785514	0.004810059
397	sp|P52480|KPYM_MOUSE	-0.273376238	0.037653621	-7.260290796	347	2.56E-12	1.15E-10
325	sp|P40142|TKT_MOUSE	-0.269625269	0.121054027	-2.227313504	191	0.027093908	0.077233209
129	sp|P09411|PGK1_MOUSE	-0.267914921	0.045768355	-5.853715379	271	1.39E-08	3.62E-07
647	sp|Q04447|KCRB_MOUSE	-0.266491486	0.030631563	-8.699898479	298	2.22E-16	2.20E-14
685	sp|Q60598|SRC8_MOUSE	-0.262967824	0.134166095	-1.960016978	32	0.058750774	0.141458174
917	sp|Q91V92|ACLY_MOUSE	-0.262797293	0.139942892	-1.877889537	35	0.068748817	0.157379889
403	sp|P54116|STOM_MOUSE	-0.254574866	0.401269186	-0.634424159	21	0.532655201	0.68092005
947	sp|Q922Q8|LRC59_MOUSE	-0.253358992	0.142317745	-1.780234729	48	0.081367718	0.179375339
785	sp|Q68FD5|CLH1_MOUSE	-0.252306669	0.075851199	-3.326337266	191	0.001055313	0.006059955
367	sp|P49312|ROA1_MOUSE	-0.252115477	0.065881753	-3.82678763	191	0.000175814	0.001525041
1025	sp|Q9CQQ7|AT5F1_MOUSE	-0.251954817	0.272065303	-0.926082136	18	0.366654172	0.541251396
17	sp|O09131|GSTO1_MOUSE	-0.24639656	0.13148681	-1.873926072	121	0.063352596	0.150348744
23	sp|O35129|PHB2_MOUSE	-0.244442247	0.109931379	-2.223589382	111	0.028201077	0.079026746
783	sp|Q64727|VINC_MOUSE	-0.24391222	0.108115791	-2.256027709	183	0.025252273	0.072820507
163	sp|P14115|RL27A_MOUSE	-0.240946612	0.079276129	-3.039333728	44	0.003981917	0.01732483
733	sp|Q61753|SERA_MOUSE	-0.238578378	0.100911818	-2.364226337	93	0.020147478	0.06206925
539	sp|P62962|PROF1_MOUSE	-0.238178953	0.041389614	-5.754558494	283	2.25E-08	4.66E-07
453	sp|P61979|HNRPK_MOUSE	-0.238093134	0.106216388	-2.241585677	120	0.026826258	0.076912277
945	sp|Q922F4|TBB6_MOUSE	-0.235740754	0.061477882	-3.834562091	166	0.000178331	0.001525041
637	sp|Q01768|NDKB_MOUSE	-0.235453474	0.062636267	-3.759059831	145	0.000246624	0.001941677
509	sp|P62827|RAN_MOUSE	-0.234073314	0.093764473	-2.496396611	83	0.014524478	0.048213211
639	sp|Q01853|TERA_MOUSE	-0.233678395	0.047413797	-4.928489378	225	1.61E-06	2.34E-05
257	sp|P26039|TLN1_MOUSE	-0.23355531	0.105404143	-2.215807689	101	0.028949445	0.080668117
1057	sp|Q9CZU6|CISY_MOUSE	-0.232850606	0.106409928	-2.188241369	134	0.030385313	0.083728419
1233	sp|Q9Z2U0|PSA7_MOUSE	-0.232353327	0.164207738	-1.414996211	35	0.165905746	0.312886883
329	sp|P42208|SEPT2_MOUSE	-0.22924217	0.21106599	-1.086116101	47	0.282966898	0.452770379
1149	sp|Q9JII6|AK1A1_MOUSE	-0.229231547	0.070345207	-3.258666172	180	0.001338259	0.007294249
93	sp|P06151|LDHA_MOUSE	-0.228683212	0.093063511	-2.457281158	219	0.014776398	0.048217718
577	sp|P68369|TBA1A_MOUSE	-0.228619811	0.025195365	-9.073883494	298	0	0
381	sp|P50543|S10AB_MOUSE	-0.228150377	0.055163815	-4.135870162	88	8.06E-05	0.000754386
59	sp|O88456|CPNS1_MOUSE	-0.225834546	0.383640797	-0.588661445	14	0.565465593	0.711855163
1035	sp|Q9CVB6|ARPC2_MOUSE	-0.225004089	0.215288406	-1.045128688	48	0.301198355	0.477298352
759	sp|Q62425|NDUA4_MOUSE	-0.224108192	0.38499164	-0.58211184	7	0.578748994	0.723071791
1145	sp|Q9JHU4|DYHC1_MOUSE	-0.222529364	0.171908685	-1.294462602	52	0.201224691	0.361901258
1159	sp|Q9JKF1|IQGA1_MOUSE	-0.220938304	0.115075708	-1.919938686	84	0.058259812	0.140960325
725	sp|Q61598|GDIB_MOUSE	-0.218954811	0.077400002	-2.828873459	208	0.005128312	0.020349144
149	sp|P11688|ITA5_MOUSE	-0.217369745	0.272625679	-0.797319408	62	0.428308562	0.598135262
475	sp|P62270|RS18_MOUSE	-0.215347961	0.111160512	-1.937270328	62	0.057271405	0.139248121
213	sp|P18760|COF1_MOUSE	-0.211067476	0.031055741	-6.796407611	352	4.60E-11	1.75E-09
195	sp|P16858|G3P_MOUSE	-0.210419999	0.026898282	-7.822804408	339	6.62E-14	4.10E-12
1193	sp|Q9R0P9|UCHL1_MOUSE	-0.209138796	0.168830649	-1.238748987	135	0.217588009	0.379984528
371	sp|P49817|CAV1_MOUSE	-0.205848032	0.1180902	-1.743142371	68	0.085828822	0.185899982
387	sp|P51150|RAB7A_MOUSE	-0.203603529	0.108189698	-1.881912348	48	0.065918657	0.154955705
347	sp|P47753|CAZA1_MOUSE	-0.20158901	0.428511881	-0.470439721	11	0.647230882	0.784905911
121	sp|P08752|GNAI2_MOUSE	-0.20104876	0.265023361	-0.758607691	18	0.45790625	0.627407458
327	sp|P41731|CD63_MOUSE	-0.200428892	0.219339498	-0.913783854	8	0.387541003	0.56140496
991	sp|Q99P72|RTN4_MOUSE	-0.199414955	0.055198257	-3.61270385	131	0.00043057	0.002925515
7	sp|O08553|DPYL2_MOUSE	-0.198222586	0.083915403	-2.362171644	200	0.019128538	0.059671415
993	sp|Q99PT1|GDIR1_MOUSE	-0.197674539	0.061877028	-3.194635291	188	0.001642012	0.008573033
157	sp|P12970|RL7A_MOUSE	-0.197346749	0.086655079	-2.277382366	137	0.024312243	0.071749187
541	sp|P62984|RL40_MOUSE	-0.196325611	0.13284525	-1.477851943	88	0.143017683	0.283747083
1215	sp|Q9WVA4|TAGL2_MOUSE	-0.19571753	0.0572325	-3.419692138	248	0.000732853	0.004543689
873	sp|Q8CGP2|H2B1P_MOUSE	-0.193323191	0.031651709	-6.107827846	103	1.81E-08	4.12E-07
427	sp|P58252|EF2_MOUSE	-0.191650622	0.052402624	-3.657271504	244	0.000312265	0.002213976
5	sp|O08547|SC22B_MOUSE	-0.191539197	0.184462481	-1.038363988	8	0.329463601	0.507496727
133	sp|P10107|ANXA1_MOUSE	-0.191007307	0.023719518	-8.0527482	279	2.35E-14	1.67E-12
91	sp|P05202|AATM_MOUSE	-0.190239844	0.067790655	-2.806284203	129	0.005789189	0.022609747
1005	sp|Q9CQ19|MYL9_MOUSE	-0.190009274	0.063574812	-2.988750864	164	0.003232266	0.014443278
1179	sp|Q9QXS1|PLEC_MOUSE	-0.189287903	0.085345355	-2.217905149	240	0.027498235	0.077937856
1191	sp|Q9R0P5|DEST_MOUSE	-0.188238641	0.05556674	-3.387613517	169	0.000877141	0.005241712
1049	sp|Q9CY58|PAIRB_MOUSE	-0.187285313	0.269757842	-0.694271986	14	0.498871379	0.658615983
441	sp|P61089|UBE2N_MOUSE	-0.186633371	0.146968372	-1.269887994	20	0.218701286	0.379984528
971	sp|Q99K51|PLST_MOUSE	-0.183400497	0.149244799	-1.228856868	66	0.223489034	0.382243314
269	sp|P26883|FKB1A_MOUSE	-0.182583044	0.186513286	-0.978927818	28	0.335998586	0.512785534
501	sp|P62774|MTPN_MOUSE	-0.182311413	0.112899156	-1.61481643	102	0.109439731	0.222997721
773	sp|Q64310|SURF4_MOUSE	-0.181448406	0.089395245	-2.029732179	9	0.072966001	0.164505165
549	sp|P63038|CH60_MOUSE	-0.181384296	0.063908185	-2.838201325	254	0.004903376	0.020243009
307	sp|P35700|PRDX1_MOUSE	-0.181023726	0.034975613	-5.175712793	263	4.51E-07	7.46E-06
227	sp|P19783|COX41_MOUSE	-0.179669579	0.173748143	-1.034080569	17	0.315585746	0.491881372
507	sp|P62821|RAB1A_MOUSE	-0.178136079	0.144058271	-1.236555724	80	0.219870079	0.379984528
123	sp|P09055|ITB1_MOUSE	-0.176583017	0.119131287	-1.482255604	99	0.14144852	0.281760908
721	sp|Q61553|FSCN1_MOUSE	-0.175906736	0.124862666	-1.408801701	50	0.165082505	0.312522605
185	sp|P15532|NDKA_MOUSE	-0.175785357	0.09344637	-1.88113628	71	0.064053915	0.151289246
429	sp|P58771|TPM1_MOUSE	-0.171231109	0.051668243	-3.31404935	238	0.001062936	0.006059955
1097	sp|Q9DAW9|CNN3_MOUSE	-0.171070122	0.116171107	-1.472570301	91	0.144317294	0.285184772
559	sp|P63260|ACTG_MOUSE	-0.169357397	0.026160708	-6.473731285	363	3.11E-10	9.63E-09
497	sp|P62751|RL23A_MOUSE	-0.16775454	0.170763878	-0.982377202	38	0.332127679	0.508442373
689	sp|Q60668|HNRPD_MOUSE	-0.166910178	0.223493109	-0.746824717	27	0.461623693	0.630758544
583	sp|P70168|IMB1_MOUSE	-0.166715232	0.090703959	-1.838014945	159	0.067926348	0.157379889
625	sp|P99024|TBB5_MOUSE	-0.166201035	0.028914949	-5.747927703	365	1.91E-08	4.12E-07
859	sp|Q8BP47|SYNC_MOUSE	-0.16612094	0.256685309	-0.647177435	26	0.523190497	0.670549061
299	sp|P35278|RAB5C_MOUSE	-0.1660313	0.11033241	-1.504827993	7	0.176083105	0.325885149
939	sp|Q920E5|FPPS_MOUSE	-0.165757534	0.428947667	-0.386428337	8	0.70925441	0.827144779
629	sp|P99029|PRDX5_MOUSE	-0.164674448	0.058662907	-2.807130735	178	0.00555586	0.021870685
1091	sp|Q9D8N0|EF1G_MOUSE	-0.161548743	0.326791252	-0.494348431	57	0.622960041	0.76672005
957	sp|Q99020|ROAA_MOUSE	-0.160931185	0.128998022	-1.247547695	76	0.216027199	0.378620109
1089	sp|Q9D8E6|RL4_MOUSE	-0.160777114	0.072522656	-2.21692257	186	0.027840117	0.07845851
797	sp|Q6P5H2|NEST_MOUSE	-0.160654467	0.13639239	-1.177884384	81	0.242291814	0.406002499
893	sp|Q8R5J9|PRAF3_MOUSE	-0.157434379	0.134483572	-1.170658815	24	0.253228987	0.415899264
209	sp|P17751|TPIS_MOUSE	-0.156501691	0.088959336	-1.759249756	90	0.081933564	0.179818796
575	sp|P68368|TBA4A_MOUSE	-0.156380447	0.141340292	-1.106410958	52	0.273641046	0.442104101
447	sp|P61358|RL27_MOUSE	-0.155255475	0.115966354	-1.338797583	23	0.193719935	0.351960028
183	sp|P15379|CD44_MOUSE	-0.155154093	0.055780658	-2.781503441	37	0.008463453	0.031327407
173	sp|P14211|CALR_MOUSE	-0.154592417	0.054515332	-2.835760375	201	0.005039203	0.020243009
229	sp|P20029|GRP78_MOUSE	-0.153931109	0.057860028	-2.660405038	244	0.008322186	0.031036121
361	sp|P48036|ANXA5_MOUSE	-0.15369572	0.044635182	-3.443376099	338	0.000646724	0.004112501
439	sp|P61027|RAB10_MOUSE	-0.152642403	0.085520737	-1.784858364	35	0.082954272	0.180808347
457	sp|P62082|RS7_MOUSE	-0.151916911	0.061643031	-2.46446208	182	0.014649939	0.048213211
359	sp|P47963|RL13_MOUSE	-0.150566106	0.057816201	-2.604219983	48	0.012219955	0.041800673
653	sp|Q05793|PGBM_MOUSE	-0.149647423	0.19536779	-0.76597797	60	0.446692425	0.617157222
235	sp|P20152|VIME_MOUSE	-0.149240191	0.021231843	-7.029073734	341	1.14E-11	4.71E-10
545	sp|P63017|HSP7C_MOUSE	-0.148798918	0.040204645	-3.701038027	325	0.000252117	0.001953903
89	sp|P05064|ALDOA_MOUSE	-0.147210344	0.05771399	-2.550687333	305	0.011239443	0.039371574
1183	sp|Q9QYB1|CLIC4_MOUSE	-0.147101088	0.119307801	-1.232954482	88	0.220876304	0.38039808
107	sp|P07901|HS90A_MOUSE	-0.147068441	0.064479616	-2.280851682	158	0.023893506	0.070965144
159	sp|P13020|GELS_MOUSE	-0.146763688	0.059808342	-2.453899957	212	0.014938241	0.048427239
177	sp|P14824|ANXA6_MOUSE	-0.144875221	0.060935371	-2.377522575	265	0.018139297	0.056943617
503	sp|P62806|H4_MOUSE	-0.144321009	0.048178679	-2.995536859	297	0.002970461	0.013516961
827	sp|Q80UG5|SEPT9_MOUSE	-0.144040871	0.163604977	-0.880418638	44	0.383416285	0.558403837
511	sp|P62830|RL23_MOUSE	-0.143231045	0.084395551	-1.697139756	25	0.1020874	0.212684573
669	sp|Q3THE2|ML12B_MOUSE	-0.139198983	0.102258823	-1.361241795	90	0.176835762	0.32606148
311	sp|P35979|RL12_MOUSE	-0.138007187	0.107845628	-1.279673448	60	0.205586188	0.366801255
561	sp|P63276|RS17_MOUSE	-0.13553861	0.096776075	-1.40053841	45	0.168210068	0.316031036
365	sp|P48962|ADT1_MOUSE	-0.135426949	0.070022947	-1.934036693	184	0.054642771	0.134839872
1077	sp|Q9D379|HYEP_MOUSE	-0.133228133	0.106830582	-1.24709732	40	0.219614683	0.379984528
789	sp|Q6IRU2|TPM4_MOUSE	-0.131555674	0.045340798	-2.901485668	185	0.004164748	0.017807889
31	sp|O35682|MYADM_MOUSE	-0.131356356	0.163004714	-0.805843909	25	0.427931828	0.598135262
353	sp|P47911|RL6_MOUSE	-0.131017966	0.068236888	-1.920046043	190	0.056349813	0.13779355
875	sp|Q8CI51|PDLI5_MOUSE	-0.130302577	0.132016542	-0.987017043	31	0.331275881	0.508442373
487	sp|P62492|RB11A_MOUSE	-0.129576133	0.250087295	-0.518123615	23	0.609320648	0.75179861
239	sp|P22777|PAI1_MOUSE	-0.129398461	0.186705381	-0.6930623	46	0.49175504	0.6574407
951	sp|Q922U2|K2C5_MOUSE	-0.129324886	0.152324673	-0.84900813	36	0.401487323	0.575542521
525	sp|P62874|GBB1_MOUSE	-0.129151674	0.131175998	-0.984567873	91	0.327446922	0.505961598
645	sp|Q03265|ATPA_MOUSE	-0.128568685	0.044883069	-2.864525289	341	0.004435133	0.018568837
29	sp|O35639|ANXA3_MOUSE	-0.127037604	0.056210559	-2.260030973	270	0.024616266	0.071749187
47	sp|O55222|ILK_MOUSE	-0.126827821	0.097499252	-1.300808144	55	0.198747911	0.359777241
641	sp|Q02053|UBA1_MOUSE	-0.12679585	0.115905182	-1.093961871	89	0.276923691	0.445955035
555	sp|P63101|1433Z_MOUSE	-0.125787443	0.058244971	-2.159627539	274	0.031669089	0.086306968
465	sp|P62242|RS8_MOUSE	-0.125451407	0.076517191	-1.63951924	174	0.10291189	0.212684573
383	sp|P50580|PA2G4_MOUSE	-0.12527047	0.172079331	-0.727980924	5	0.499273406	0.658615983
563	sp|P63325|RS10_MOUSE	-0.123968488	0.05997651	-2.066950683	76	0.042144499	0.108309178
301	sp|P35441|TSP1_MOUSE	-0.122586762	0.101030095	-1.213368765	48	0.230926076	0.38958957
699	sp|Q60930|VDAC2_MOUSE	-0.122052154	0.054013529	-2.259658962	241	0.024736111	0.071749187
217	sp|P19157|GSTP1_MOUSE	-0.120502075	0.070232187	-1.715767105	89	0.089683984	0.191738173
1033	sp|Q9CR57|RL14_MOUSE	-0.120367104	0.084078187	-1.431609181	113	0.155015788	0.299222728
643	sp|Q02248|CTNB1_MOUSE	-0.118598708	0.179421379	-0.661006557	40	0.512397561	0.667058242
469	sp|P62259|1433E_MOUSE	-0.118582268	0.055726747	-2.127923744	155	0.034924948	0.091654889
275	sp|P27773|PDIA3_MOUSE	-0.117294396	0.04601701	-2.548935638	320	0.011271701	0.039371574
891	sp|Q8R5C5|ACTY_MOUSE	-0.117068775	0.196650545	-0.59531376	18	0.559044767	0.705562861
823	sp|Q7TPR4|ACTN1_MOUSE	-0.116123004	0.072537636	-1.600865563	165	0.111319577	0.225365347
237	sp|P21107|TPM3_MOUSE	-0.114910088	0.098589818	-1.165537076	53	0.249020381	0.411713697
71	sp|O89086|RBM3_MOUSE	-0.113310188	0.093328076	-1.214106119	50	0.230410708	0.38958957
585	sp|P70296|PEBP1_MOUSE	-0.112664312	0.06990877	-1.611590537	148	0.109181621	0.222997721
219	sp|P19221|THRB_MOUSE	-0.112212797	0.096008306	-1.168782174	138	0.244506418	0.407720219
899	sp|Q8VDN2|AT1A1_MOUSE	-0.110607686	0.265774863	-0.416170607	30	0.680247503	0.809119332
605	sp|P84099|RL19_MOUSE	-0.107663765	0.121800065	-0.883938484	15	0.390677646	0.563302652
1211	sp|Q9WV54|ASAH1_MOUSE	-0.106906379	0.297402093	-0.359467472	10	0.726720233	0.83438249
1101	sp|Q9DB20|ATPO_MOUSE	-0.105111698	0.14595187	-0.720180552	63	0.474077434	0.642465594
417	sp|P56480|ATPB_MOUSE	-0.105038916	0.034584608	-3.037157958	333	0.00257678	0.012289257
413	sp|P56391|CX6B1_MOUSE	-0.104467113	0.096256748	-1.085296508	12	0.299112443	0.475512089
861	sp|Q8BP67|RL24_MOUSE	-0.104203873	0.0913075	-1.141241117	30	0.262797928	0.428775567
355	sp|P47955|RLA1_MOUSE	-0.10378675	0.158198825	-0.656052595	68	0.514004097	0.66739799
1111	sp|Q9DC61|MPPA_MOUSE	-0.103183974	0.219972261	-0.469077206	33	0.642098815	0.782508629
815	sp|Q78PY7|SND1_MOUSE	-0.103158474	0.112450206	-0.917370248	121	0.360773552	0.534160244
187	sp|P16045|LEG1_MOUSE	-0.101873688	0.058234136	-1.749380941	268	0.081369861	0.179375339
705	sp|Q61024|ASNS_MOUSE	-0.100402077	0.367169439	-0.273448894	41	0.785880985	0.879902864
1093	sp|Q9D8W5|PSD12_MOUSE	-0.098662577	0.220804833	-0.446831601	8	0.666845497	0.802804287
51	sp|O70251|EF1B_MOUSE	-0.096389926	0.120722508	-0.79844204	98	0.426544704	0.598135262
711	sp|Q61171|PRDX2_MOUSE	-0.09560802	0.048773584	-1.960241865	228	0.051185531	0.127974106
551	sp|P63082|VATL_MOUSE	-0.090973798	0.232454019	-0.391362551	24	0.698982351	0.823504147
467	sp|P62245|RS15A_MOUSE	-0.090406877	0.110628705	-0.817209943	24	0.421847226	0.596114599
499	sp|P62754|RS6_MOUSE	-0.088093565	0.12800244	-0.68821786	32	0.496274761	0.658615983
1113	sp|Q9DCD0|6PGD_MOUSE	-0.088022666	0.101730779	-0.865251074	156	0.38822964	0.56140496
491	sp|P62702|RS4X_MOUSE	-0.087774054	0.123851452	-0.70870428	141	0.479678087	0.646522639
961	sp|Q99JI6|RAP1B_MOUSE	-0.08703435	0.14416695	-0.603705289	59	0.548353772	0.693835385
483	sp|P62320|SMD3_MOUSE	-0.086123478	0.095962387	-0.897471188	38	0.375118697	0.550470041
119	sp|P08249|MDHM_MOUSE	-0.085984927	0.048633794	-1.768007803	252	0.078269591	0.174872599
965	sp|Q99JY0|ECHB_MOUSE	-0.085311337	0.33414411	-0.255313005	15	0.801948994	0.885894657
811	sp|Q6ZWY3|RS27L_MOUSE	-0.085265442	0.2467062	-0.345615319	10	0.736792114	0.842048131
661	sp|Q08093|CNN2_MOUSE	-0.085125646	0.12276797	-0.693386438	84	0.489979947	0.656837983
127	sp|P09405|NUCL_MOUSE	-0.08448624	0.084060834	-1.005060683	98	0.317342821	0.491881372
321	sp|P39876|TIMP3_MOUSE	-0.083389437	0.135054013	-0.617452495	21	0.543574258	0.691314954
1037	sp|Q9CWF2|TBB2B_MOUSE	-0.082811891	0.061444864	-1.347743107	59	0.182893522	0.335239345
1189	sp|Q9R0P3|ESTD_MOUSE	-0.079564688	0.062766139	-1.267637121	182	0.206546982	0.367194634
131	sp|P09535|IGF2_MOUSE	-0.074943775	0.1791072	-0.418429719	35	0.67818943	0.809119332
377	sp|P50516|VATA_MOUSE	-0.074389826	0.159872802	-0.465306325	32	0.644863293	0.783951454
279	sp|P28656|NP1L1_MOUSE	-0.073022348	0.109464409	-0.667087579	43	0.508280342	0.665190105
207	sp|P17742|PPIA_MOUSE	-0.072564494	0.051415401	-1.41133771	303	0.159171046	0.304821771
291	sp|P31786|ACBP_MOUSE	-0.072063901	0.077310412	-0.932137064	137	0.352905494	0.525649024
855	sp|Q8BMK4|CKAP4_MOUSE	-0.069821638	0.059996735	-1.163757299	220	0.245782954	0.407720219
687	sp|Q60605|MYL6_MOUSE	-0.069572322	0.04249441	-1.637211136	251	0.102839448	0.212684573
423	sp|P57776|EF1D_MOUSE	-0.067973458	0.167806797	-0.405069755	91	0.686376912	0.812513003
197	sp|P17047|LAMP2_MOUSE	-0.067060043	0.102969743	-0.651259692	61	0.517324888	0.668527065
1087	sp|Q9D819|IPYR_MOUSE	-0.066570398	0.35647483	-0.186746419	14	0.854538592	0.913472288
109	sp|P08003|PDIA4_MOUSE	-0.065797275	0.242557692	-0.271264434	10	0.791705008	0.882439739
55	sp|O70475|UGDH_MOUSE	-0.065021992	0.27930631	-0.232798149	32	0.817400772	0.896355973
317	sp|P37804|TAGL_MOUSE	-0.064929973	0.058434981	-1.111149037	339	0.267291651	0.434677571
297	sp|P34884|MIF_MOUSE	-0.064884546	0.114109534	-0.568616344	58	0.571811734	0.718021823
181	sp|P14901|HMOX1_MOUSE	-0.063440185	0.184293641	-0.344234257	66	0.73176452	0.838233722
63	sp|O88569|ROA2_MOUSE	-0.062645137	0.094139131	-0.665452681	143	0.506832912	0.665050594
567	sp|P67984|RL22_MOUSE	-0.062281397	0.171022277	-0.364171252	48	0.717329487	0.827431222
693	sp|Q60817|NACA_MOUSE	-0.060041442	0.163916237	-0.366293436	61	0.715413529	0.827144779
975	sp|Q99KI0|ACON_MOUSE	-0.055592746	0.239166668	-0.232443535	16	0.819140693	0.896355973
871	sp|Q8C522|ENDD1_MOUSE	-0.053687148	0.628481736	-0.085423561	8	0.934023843	0.963164327
581	sp|P68510|1433F_MOUSE	-0.052996211	0.135093832	-0.392291864	42	0.696826323	0.822918705
715	sp|Q61207|SAP_MOUSE	-0.052167429	0.054122848	-0.963870737	63	0.338796037	0.515418361
379	sp|P50518|VATE1_MOUSE	-0.051981415	0.147483098	-0.352456759	57	0.725795665	0.83438249
1053	sp|Q9CZD3|SYG_MOUSE	-0.051736247	0.232461095	-0.222558734	28	0.825494465	0.897664278
1195	sp|Q9R0Q7|TEBP_MOUSE	-0.050572096	0.196890683	-0.256853676	28	0.799169774	0.885894657
425	sp|P57780|ACTN4_MOUSE	-0.045143122	0.047479841	-0.950785039	307	0.342461417	0.517868484
319	sp|P38647|GRP75_MOUSE	-0.043039853	0.097748619	-0.440311625	107	0.660599629	0.79721999
989	sp|Q99MN1|SYK_MOUSE	-0.040329098	0.204168868	-0.197528144	15	0.846066067	0.909715954
473	sp|P62267|RS23_MOUSE	-0.040004246	0.050587919	-0.790786552	40	0.433732381	0.602608575
657	sp|Q07813|BAX_MOUSE	-0.039127643	0.28469339	-0.137437836	12	0.892963847	0.938368789
831	sp|Q80X90|FLNB_MOUSE	-0.035507641	0.04290976	-0.827495671	268	0.408692388	0.582504094
1123	sp|Q9DCX2|ATP5H_MOUSE	-0.035454289	0.120475634	-0.294285969	87	0.769240397	0.86911899
495	sp|P62737|ACTA_MOUSE	-0.035402614	0.042507167	-0.832862223	215	0.405846656	0.580115105
741	sp|Q61937|NPM_MOUSE	-0.032117497	0.098093986	-0.327415557	91	0.744105621	0.848451467
73	sp|P00405|COX2_MOUSE	-0.03165469	0.102603581	-0.308514478	40	0.759291957	0.861805058
233	sp|P20108|PRDX3_MOUSE	-0.027925288	0.182575973	-0.152951606	31	0.879427688	0.928076879
701	sp|Q60931|VDAC3_MOUSE	-0.026332581	0.08506512	-0.309557917	50	0.758183601	0.861805058
15	sp|O09061|PSB1_MOUSE	-0.025875759	0.171966987	-0.150469339	23	0.881706169	0.92850586
433	sp|P60766|CDC42_MOUSE	-0.025157679	0.132644989	-0.189661738	12	0.852744501	0.913472288
737	sp|Q61792|LASP1_MOUSE	-0.023803751	0.088646215	-0.268525295	71	0.7890737	0.881487737
863	sp|Q8BP92|RCN2_MOUSE	-0.02304168	0.20919826	-0.110142791	30	0.913029657	0.945576475
901	sp|Q8VED5|K2C79_MOUSE	-0.022569173	0.126557886	-0.178330832	35	0.859491386	0.91482345
113	sp|P08113|ENPL_MOUSE	-0.02166256	0.052295897	-0.414230581	295	0.679006273	0.809119332
803	sp|Q6ZQ38|CAND1_MOUSE	-0.021485245	0.120691411	-0.178018013	137	0.858971785	0.91482345
335	sp|P43406|ITAV_MOUSE	-0.021108327	0.27373116	-0.077113353	29	0.939062951	0.965080828
179	sp|P14869|RLA0_MOUSE	-0.018859112	0.115920247	-0.162690407	91	0.871122931	0.923241397
313	sp|P35980|RL18_MOUSE	-0.015795417	0.139657156	-0.113101377	50	0.910403077	0.945576475
527	sp|P62889|RL30_MOUSE	-0.014488378	0.066922223	-0.216495768	152	0.828891611	0.897664278
895	sp|Q8VDD5|MYH9_MOUSE	-0.013799961	0.033924415	-0.40678554	291	0.684464534	0.812187581
1177	sp|Q9QUR7|PIN1_MOUSE	-0.01345185	0.227602286	-0.059102436	5	0.955159961	0.972811788
865	sp|Q8BTM8|FLNA_MOUSE	-0.011495363	0.0556444	-0.206586161	230	0.836515833	0.903947393
749	sp|Q62159|RHOC_MOUSE	-0.010846132	0.176818718	-0.061340404	60	0.951291988	0.972811788
493	sp|P62717|RL18A_MOUSE	-0.010431892	0.090447942	-0.115335875	66	0.908529095	0.945576475
907	sp|Q8VHX6|FLNC_MOUSE	-0.01030904	0.079215383	-0.130139375	151	0.896629364	0.940228678
267	sp|P26638|SYSC_MOUSE	-0.007761673	0.093408667	-0.083093716	64	0.934036373	0.963164327
477	sp|P62281|RS11_MOUSE	-0.005132824	0.115770256	-0.044336296	39	0.964862575	0.978674514
411	sp|P56135|ATPK_MOUSE	-0.002011835	0.199170328	-0.010101076	20	0.992040725	0.99584034
285	sp|P30412|PPIC_MOUSE	-0.001946847	0.245760514	-0.007921726	20	0.993757929	0.99584034
445	sp|P61255|RL26_MOUSE	-0.001783623	0.226356243	-0.007879718	13	0.993832598	0.99584034
905	sp|Q8VEM8|MPCP_MOUSE	-0.00111989	0.10205524	-0.010973367	107	0.99126513	0.99584034
533	sp|P62911|RL32_MOUSE	-0.000208789	0.291702172	-0.000715762	7	0.999448875	0.999448875
781	sp|Q64669|NQO1_MOUSE	0.004255184	0.178796335	0.023799056	37	0.981140784	0.991132035
565	sp|P67778|PHB_MOUSE	0.009730682	0.191930309	0.05069904	18	0.960123716	0.975863449
53	sp|O70400|PDLI1_MOUSE	0.010864421	0.143475867	0.075722987	103	0.939786371	0.965080828
913	sp|Q91V12|BACH_MOUSE	0.013952815	0.120525613	0.115766392	21	0.908937571	0.945576475
761	sp|Q62426|CYTB_MOUSE	0.016565918	0.231827595	0.071457923	38	0.943408084	0.966798367
671	sp|Q3TTY5|K22E_MOUSE	0.019383612	0.642126434	0.030186597	7	0.97676087	0.988721207
809	sp|Q6ZWV7|RL35_MOUSE	0.023320063	0.081315345	0.286785513	22	0.776960144	0.874442298
253	sp|P24549|AL1A1_MOUSE	0.025728327	0.233895305	0.109999332	29	0.913167604	0.945576475
171	sp|P14206|RSSA_MOUSE	0.026486401	0.121622279	0.217775894	120	0.827973607	0.897664278
603	sp|P84078|ARF1_MOUSE	0.027408449	0.178109002	0.153885813	85	0.878064544	0.928076879
849	sp|Q8BKC5|IPO5_MOUSE	0.029453073	0.13084058	0.225106562	126	0.822261055	0.896355973
935	sp|Q91YQ5|RPN1_MOUSE	0.032059393	0.263933238	0.121467811	40	0.903928677	0.945576475
825	sp|Q7TPV4|MBB1A_MOUSE	0.03259899	0.128962225	0.252779373	105	0.800932915	0.885894657
915	sp|Q91V61|SFXN3_MOUSE	0.03465132	0.189900186	0.182471227	5	0.862380612	0.915933156
1083	sp|Q9D6X6|PRS23_MOUSE	0.03638216	0.128118093	0.283973631	56	0.77747793	0.874442298
1173	sp|Q9QUH0|GLRX1_MOUSE	0.037514977	0.161105134	0.232860219	9	0.821079379	0.896355973
95	sp|P06745|G6PI_MOUSE	0.037811641	0.103278261	0.366114231	107	0.715002715	0.827144779
713	sp|Q61206|PA1B2_MOUSE	0.039657766	0.10480218	0.378405926	46	0.706869871	0.827144779
141	sp|P10833|RRAS_MOUSE	0.040473274	0.1560669	0.259332848	20	0.798029062	0.885894657
305	sp|P35564|CALX_MOUSE	0.041135506	0.05366211	0.766565203	200	0.444243935	0.615488804
941	sp|Q921F2|TADBP_MOUSE	0.042272406	0.186979362	0.226080598	41	0.822262032	0.896355973
703	sp|Q60932|VDAC1_MOUSE	0.0430072	0.051140099	0.840968248	247	0.401179107	0.575542521
205	sp|P17710|HXK1_MOUSE	0.043431681	0.223861604	0.1940113	33	0.847356393	0.909715954
997	sp|Q9CPR4|RL17_MOUSE	0.046682476	0.098467782	0.474088832	28	0.639112808	0.781741629
265	sp|P26443|DHE3_MOUSE	0.047693481	0.127340382	0.374535402	13	0.714044475	0.827144779
967	sp|Q99JY9|ARP3_MOUSE	0.050201906	0.118640969	0.423141404	97	0.673128772	0.808406467
1205	sp|Q9WTI7|MYO1C_MOUSE	0.054359139	0.088690063	0.612911264	80	0.541673529	0.690668562
925	sp|Q91VR2|ATPG_MOUSE	0.055283105	0.269987776	0.20476151	20	0.839827946	0.905553611
1061	sp|Q9D051|ODPB_MOUSE	0.057981872	0.956218319	0.060636646	5	0.95399767	0.972811788
973	sp|Q99KF1|TMED9_MOUSE	0.058529026	0.213078556	0.274682857	30	0.785442713	0.879902864
843	sp|Q8BH97|RCN3_MOUSE	0.062419412	0.251503883	0.248184687	20	0.806521967	0.888966435
529	sp|P62900|RL31_MOUSE	0.068834218	0.071946585	0.956740588	28	0.346886549	0.521380994
613	sp|P97315|CSRP1_MOUSE	0.073299181	0.198082245	0.370044175	48	0.712977379	0.827144779
675	sp|Q3TXS7|PSMD1_MOUSE	0.079663249	0.130336542	0.611211929	24	0.546805416	0.693645745
1161	sp|Q9JKR6|HYOU1_MOUSE	0.079665859	0.20877773	0.381582171	43	0.704650461	0.827144779
1047	sp|Q9CY27|TECR_MOUSE	0.080302276	0.124656393	0.644188993	42	0.522955607	0.670549061
9	sp|O08709|PRDX6_MOUSE	0.08211042	0.081038188	1.013231191	171	0.31238126	0.490319952
1155	sp|Q9JJU8|SH3L1_MOUSE	0.083644721	0.121086743	0.69078347	17	0.499026001	0.658615983
155	sp|P12787|COX5A_MOUSE	0.086659748	0.091250066	0.949695178	62	0.345954541	0.521380994
1163	sp|Q9JLM8|DCLK1_MOUSE	0.087045193	0.183486849	0.474394723	22	0.63989335	0.781741629
519	sp|P62855|RS26_MOUSE	0.092517036	0.242912114	0.380866292	9	0.712136922	0.827144779
479	sp|P62301|RS13_MOUSE	0.092823094	0.072374668	1.282535671	172	0.201380539	0.361901258
1171	sp|Q9JMH6|TRXR1_MOUSE	0.096808701	0.131430666	0.736576201	42	0.465474695	0.63427321
707	sp|Q61081|CDC37_MOUSE	0.09929499	0.118932124	0.834887896	4	0.450743971	0.621025027
37	sp|O54724|PTRF_MOUSE	0.102663216	0.095822332	1.071391335	125	0.286057759	0.456220734
345	sp|P47738|ALDH2_MOUSE	0.105839944	0.13088799	0.808629916	72	0.421391993	0.596114599
775	sp|Q64433|CH10_MOUSE	0.107871978	0.062733701	1.719521988	111	0.0883066	0.189610708
117	sp|P08228|SODC_MOUSE	0.108777679	0.149111952	0.729503425	39	0.470052718	0.63875657
1169	sp|Q9JM76|ARPC3_MOUSE	0.118583537	0.131919743	0.898906669	14	0.383902638	0.558403837
395	sp|P51881|ADT2_MOUSE	0.123765644	0.104144435	1.188403816	64	0.239065586	0.401954341
1055	sp|Q9CZM2|RL15_MOUSE	0.127413031	0.069149135	1.842583151	83	0.06896039	0.157379889
45	sp|O55143|AT2A2_MOUSE	0.130256385	0.433676379	0.300353884	15	0.768029831	0.86911899
731	sp|Q61739|ITA6_MOUSE	0.131280396	0.237804302	0.552052232	20	0.587029179	0.729740533
43	sp|O55131|SEPT7_MOUSE	0.133579594	0.11387947	1.172991003	60	0.245435236	0.407720219
1117	sp|Q9DCN2|NB5R3_MOUSE	0.134130583	0.095228886	1.408507323	113	0.161726442	0.308524289
199	sp|P17095|HMGA1_MOUSE	0.136429798	0.141243248	0.965920847	14	0.350474054	0.525181664
677	sp|Q3U7R1|ESYT1_MOUSE	0.138523588	0.324566357	0.426795894	16	0.675215359	0.808953667
755	sp|Q62261|SPTB2_MOUSE	0.141966572	0.315546665	0.449906742	56	0.654514475	0.791802876
615	sp|P97351|RS3A_MOUSE	0.155107642	0.225348112	0.688302381	43	0.494959166	0.658615983
515	sp|P62849|RS24_MOUSE	0.160723167	0.084084217	1.911454645	86	0.059276697	0.142034984
1135	sp|Q9EQU5|SET_MOUSE	0.162235842	0.291363376	0.55681618	18	0.584510506	0.728435204
569	sp|P68037|UB2L3_MOUSE	0.165219651	0.250194122	0.660365838	14	0.519737276	0.669583607
1003	sp|Q9CPY7|AMPL_MOUSE	0.169627519	0.333657833	0.508387643	8	0.624900907	0.767205074
727	sp|Q61703|ITIH2_MOUSE	0.170569962	0.117242417	1.454848571	157	0.147707617	0.289777587
1027	sp|Q9CQR2|RS21_MOUSE	0.173472056	0.301354073	0.57564198	10	0.577580346	0.723071791
3	sp|O08529|CAN2_MOUSE	0.173541653	0.257519832	0.673896264	25	0.506560836	0.665050594
597	sp|P80316|TCPE_MOUSE	0.178295433	0.19436493	0.917323064	12	0.377041564	0.551659633
753	sp|Q62188|DPYL3_MOUSE	0.182740353	0.165316913	1.105394178	83	0.272182754	0.441185118
517	sp|P62852|RS25_MOUSE	0.189158901	0.267813287	0.706308875	33	0.484953315	0.651861367
977	sp|Q99L47|F10A1_MOUSE	0.19254347	0.156913811	1.227065156	27	0.230390508	0.38958957
793	sp|Q6P069|SORCN_MOUSE	0.194188856	0.100638901	1.929560575	16	0.071588751	0.162137081
1063	sp|Q9D0E1|HNRPM_MOUSE	0.197840716	0.245896333	0.804569606	23	0.429306761	0.598135262
839	sp|Q8BG32|PSD11_MOUSE	0.205026998	0.138134113	1.48426043	18	0.155040808	0.299222728
357	sp|P47962|RL5_MOUSE	0.208797998	0.150105639	1.391007025	48	0.170638036	0.316990509
421	sp|P57759|ERP29_MOUSE	0.215413882	0.195994957	1.099078699	6	0.313867084	0.491098023
769	sp|Q64133|AOFA_MOUSE	0.222442946	0.169681748	1.310942091	15	0.209593189	0.371279363
115	sp|P08207|S10AA_MOUSE	0.229223662	0.100663745	2.277122341	19	0.034531374	0.091104051
83	sp|P02089|HBB2_MOUSE	0.229351627	0.02080333	11.02475548	33	1.33E-12	6.60E-11
537	sp|P62960|YBOX1_MOUSE	0.229720959	0.072408345	3.172575747	63	0.002335956	0.01134743
391	sp|P51660|DHB4_MOUSE	0.234683344	0.439294674	0.534227611	18	0.599720869	0.74179938
303	sp|P35486|ODPA_MOUSE	0.236143947	0.278069414	0.849226612	14	0.41004228	0.582753498
1069	sp|Q9D1D4|TMEDA_MOUSE	0.241623569	0.292570436	0.82586461	12	0.424996179	0.598135262
683	sp|Q4KML4|ABRAL_MOUSE	0.242637976	0.187234256	1.295905895	34	0.203736515	0.364813399
807	sp|Q6ZWV3|RL10_MOUSE	0.248308714	0.209985383	1.182504755	12	0.259906316	0.425457203
679	sp|Q3UPL0|SC31A_MOUSE	0.258837259	0.471313837	0.549182389	19	0.589277132	0.730703644
681	sp|Q3V3R1|C1TM_MOUSE	0.263358956	0.206480542	1.275466219	25	0.213869374	0.376198367
983	sp|Q99LP6|GRPE1_MOUSE	0.268836413	0.108974077	2.466975827	4	0.069170999	0.157379889
111	sp|P08030|APT_MOUSE	0.278559109	0.253633614	1.09827363	24	0.282981487	0.452770379
1139	sp|Q9ES30|C1QT3_MOUSE	0.282435456	0.256292209	1.102005625	8	0.30250566	0.477843336
145	sp|P11438|LAMP1_MOUSE	0.29534621	0.117756766	2.508103948	38	0.016526607	0.052885141
833	sp|Q80YX1|TENA_MOUSE	0.300387942	0.455087567	0.660066245	18	0.517569341	0.668527065
999	sp|Q9CPU0|LGUL_MOUSE	0.303546286	0.148267806	2.047283852	41	0.047074441	0.119127156
543	sp|P63001|RAC1_MOUSE	0.305342153	0.173448001	1.760424747	64	0.083113514	0.180808347
81	sp|P01942|HBA_MOUSE	0.314839369	0.075565276	4.166455617	159	5.06E-05	0.000512542
67	sp|O88783|FA5_MOUSE	0.317800927	0.147888806	2.148918069	135	0.03342482	0.089132854
765	sp|Q62523|ZYX_MOUSE	0.336315482	0.234619777	1.433448985	17	0.169865808	0.31677554
813	sp|Q76MZ3|2AAA_MOUSE	0.34563231	0.364976492	0.946998827	25	0.352703784	0.525649024
399	sp|P52927|HMGA2_MOUSE	0.355853841	0.151677878	2.346115637	19	0.029971034	0.083048229
105	sp|P07724|ALBU_MOUSE	0.367441259	0.091510793	4.015277843	159	9.13E-05	0.000810034
443	sp|P61161|ARP2_MOUSE	0.3737937	0.225216686	1.659706952	70	0.101447331	0.212311714
821	sp|Q7TMB8|CYFP1_MOUSE	0.375106799	0.29292285	1.280565169	10	0.229250008	0.38958957
571	sp|P68040|GBLP_MOUSE	0.382464614	0.177400626	2.155937235	59	0.035177399	0.091831527
1067	sp|Q9D0R2|SYTC_MOUSE	0.393291987	0.215700171	1.823327194	10	0.098241501	0.206473664
373	sp|P49945|FRIL2_MOUSE	0.395650008	0.185170491	2.136679586	28	0.041502053	0.107213636
1011	sp|Q9CQ92|FIS1_MOUSE	0.397100846	0.117029661	3.393164131	35	0.001729952	0.008938086
1141	sp|Q9JHH6|CBPB2_MOUSE	0.401593114	0.158590811	2.532259667	29	0.017005325	0.053775899
745	sp|Q62009|POSTN_MOUSE	0.425089732	0.218512246	1.945381737	10	0.080361193	0.17874059
587	sp|P70349|HINT1_MOUSE	0.466105615	0.296842338	1.57021272	37	0.124879157	0.250769481
251	sp|P24527|LKHA4_MOUSE	0.483863217	0.21497934	2.25074287	32	0.031404358	0.08605835
911	sp|Q8VI75|IPO4_MOUSE	0.485253315	0.176160402	2.754610618	32	0.00961148	0.035053632
19	sp|O09167|RL21_MOUSE	0.519099371	0.201852783	2.571673097	8	0.033041463	0.088586841
385	sp|P50637|TSPO_MOUSE	0.532254758	0.323208375	1.646785165	42	0.107065498	0.220350568
489	sp|P62627|DLRB1_MOUSE	0.54393708	0.255426174	2.129527571	15	0.050181957	0.126346451
405	sp|P54728|RD23B_MOUSE	0.566728292	0.372907981	1.519753722	37	0.137073015	0.27414603
449	sp|P61514|RL37A_MOUSE	0.575947744	0.170212377	3.383700735	14	0.004455023	0.018568837
485	sp|P62334|PRS10_MOUSE	0.604796336	0.351962051	1.718356664	35	0.094567272	0.201310587
309	sp|P35762|CD81_MOUSE	0.645834488	0.17228308	3.748682051	16	0.00175263	0.008961903
757	sp|Q62422|OSTF1_MOUSE	0.661745748	0.454078439	1.457337967	27	0.156556522	0.30097688
87	sp|P04104|K2C1_MOUSE	0.678244157	0.266730781	2.54280423	43	0.014677812	0.048213211
1201	sp|Q9R1P1|PSB3_MOUSE	0.689452976	0.359127983	1.91979742	23	0.067371198	0.156883165
1023	sp|Q9CQM9|GLRX3_MOUSE	0.71900076	0.196070553	3.667051212	11	0.003708662	0.016407309
153	sp|P12388|PAI2_MOUSE	1.052445137	0.156931079	6.706416236	49	1.89E-08	4.12E-07
795	sp|Q6P5E4|UGGG1_MOUSE	1.309764224	0.32671976	4.008830765	14	0.001293459	0.007128399
1133	sp|Q9EQK5|MVP_MOUSE	1.407454718	0.800458425	1.75831083	16	0.097804141	0.206429166
72 hours post infection
964	sp|Q99JX4|EIF3M_MOUSE	-1.224396259	0.29623203	-4.133233867	29	0.000278303	0.006694742
602	sp|P80318|TCPG_MOUSE	-1.113645091	0.377337849	-2.951320926	23	0.007162016	0.077393502
864	sp|Q8BP92|RCN2_MOUSE	-1.063310923	0.357666438	-2.972912215	30	0.005769324	0.067516688
1070	sp|Q9D1D4|TMEDA_MOUSE	-0.956043144	0.270030285	-3.540503411	12	0.004067059	0.051795194
498	sp|P62751|RL23A_MOUSE	-0.797906286	0.385149117	-2.071681464	38	0.045133215	0.235454003
144	sp|P11276|FINC_MOUSE	-0.786951178	0.143324932	-5.4906789	195	1.24E-07	8.93E-06
614	sp|P97315|CSRP1_MOUSE	-0.714008723	0.481501984	-1.482878051	48	0.144643309	0.470997913
618	sp|P97371|PSME1_MOUSE	-0.661351323	0.250794253	-2.637027424	34	0.012517571	0.104232851
68	sp|O88783|FA5_MOUSE	-0.660283487	0.155711028	-4.240441371	135	4.11E-05	0.001618778
206	sp|P17710|HXK1_MOUSE	-0.653796379	0.237566837	-2.75205238	33	0.00954686	0.087578976
452	sp|P61750|ARF4_MOUSE	-0.631709066	0.118906743	-5.312642912	39	4.65E-06	0.000251692
194	sp|P16546|SPTN1_MOUSE	-0.561336532	0.18871703	-2.974487954	46	0.004662315	0.056077289
1082	sp|Q9D6R2|IDH3A_MOUSE	-0.542232983	0.136640462	-3.968319306	29	0.000435975	0.00939027
1196	sp|Q9R0Q7|TEBP_MOUSE	-0.499919267	0.334134569	-1.496161468	28	0.145799249	0.470997913
370	sp|P49722|PSA2_MOUSE	-0.475245918	0.294100292	-1.615931473	10	0.137181778	0.460462869
608	sp|P84228|H32_MOUSE	-0.471890577	0.249227703	-1.893411411	28	0.06867968	0.316364909
782	sp|Q64669|NQO1_MOUSE	-0.465117054	0.245315739	-1.895993533	37	0.065791253	0.306318412
472	sp|P62264|RS14_MOUSE	-0.455173083	0.205368305	-2.216374543	24	0.036395925	0.204639091
162	sp|P14069|S10A6_MOUSE	-0.440880068	0.262356024	-1.680464817	91	0.096296651	0.389854923
182	sp|P14901|HMOX1_MOUSE	-0.430800696	0.33245871	-1.295802107	66	0.199557152	0.526879553
834	sp|Q80YX1|TENA_MOUSE	-0.42444844	0.498523453	-0.851411178	18	0.405726009	0.711252477
464	sp|P62204|CALM_MOUSE	-0.409705628	0.191820398	-2.135881438	73	0.036043075	0.204639091
622	sp|P97461|RS5_MOUSE	-0.402198981	0.112112126	-3.587470807	26	0.001357343	0.021717888
772	sp|Q64152|BTF3_MOUSE	-0.390889835	0.11651798	-3.354759798	22	0.002864064	0.038754364
750	sp|Q62159|RHOC_MOUSE	-0.385774288	0.204827166	-1.883413689	60	0.064493571	0.303920486
290	sp|P30999|CTND1_MOUSE	-0.357112144	0.45722689	-0.781039243	17	0.445520393	0.750623853
124	sp|P09055|ITB1_MOUSE	-0.356270117	0.156084588	-2.282545134	99	0.024596419	0.163849989
1230	sp|Q9Z1Q9|SYVC_MOUSE	-0.343668932	0.319637469	-1.075183499	43	0.288288698	0.614616959
542	sp|P62984|RL40_MOUSE	-0.34269732	0.135365706	-2.531640617	88	0.01312851	0.106728207
580	sp|P68372|TBB4B_MOUSE	-0.341920615	0.141308181	-2.419680246	85	0.017665776	0.131454375
386	sp|P50637|TSPO_MOUSE	-0.338771915	0.23562716	-1.43774561	42	0.157915718	0.482162955
798	sp|Q6P5H2|NEST_MOUSE	-0.318282311	0.273381046	-1.164244252	81	0.247742771	0.573650375
1218	sp|Q9WVJ2|PSD13_MOUSE	-0.318230144	0.181792177	-1.75051616	40	0.087696604	0.372280683
1184	sp|Q9QYB1|CLIC4_MOUSE	-0.312529788	0.148272684	-2.107804212	88	0.037891896	0.207685963
680	sp|Q3UPL0|SC31A_MOUSE	-0.306712127	0.38206749	-0.802769497	19	0.432035791	0.736501958
36	sp|O35887|CALU_MOUSE	-0.297481307	0.124248364	-2.394247275	127	0.01811634	0.131454375
696	sp|Q60854|SPB6_MOUSE	-0.294474186	0.109172274	-2.697334917	135	0.007881297	0.077393502
838	sp|Q8BG05|ROA3_MOUSE	-0.291841378	0.199147792	-1.465451237	84	0.146531072	0.470997913
514	sp|P62843|RS15_MOUSE	-0.287837579	0.127565523	-2.256390061	90	0.026467914	0.173645556
1124	sp|Q9DCX2|ATP5H_MOUSE	-0.282550653	0.207695922	-1.360405396	87	0.177216018	0.495948675
98	sp|P06801|MAOX_MOUSE	-0.281788771	0.181629207	-1.551450758	81	0.124692337	0.444997238
568	sp|P67984|RL22_MOUSE	-0.281113662	0.18560197	-1.514604948	48	0.13643026	0.460462869
354	sp|P47911|RL6_MOUSE	-0.277786191	0.068359728	-4.063594149	190	7.07E-05	0.002185573
956	sp|Q93092|TALDO_MOUSE	-0.276060732	0.140098237	-1.970479701	42	0.055398784	0.275720385
378	sp|P50516|VATA_MOUSE	-0.274895068	0.239809204	-1.146307412	32	0.260167751	0.583692415
664	sp|Q0GNC1|INF2_MOUSE	-0.268153349	0.134083402	-1.999899654	35	0.053318987	0.271613195
768	sp|Q63844|MK03_MOUSE	-0.260806044	0.280631597	-0.929353808	13	0.369641765	0.691484298
894	sp|Q8R5J9|PRAF3_MOUSE	-0.25981507	0.208341053	-1.247066124	24	0.22440644	0.554916915
358	sp|P47962|RL5_MOUSE	-0.258449308	0.143697595	-1.798563907	48	0.078377347	0.342801932
676	sp|Q3TXS7|PSMD1_MOUSE	-0.256830026	0.159629011	-1.608918235	24	0.120710974	0.439225644
908	sp|Q8VHX6|FLNC_MOUSE	-0.255482482	0.115590266	-2.210242184	151	0.028592864	0.182069264
558	sp|P63242|IF5A1_MOUSE	-0.250841564	0.093112905	-2.693950586	175	0.007748489	0.077393502
1064	sp|Q9D0E1|HNRPM_MOUSE	-0.249862758	0.234633789	-1.064905267	23	0.297971182	0.623671043
636	sp|Q01730|RSU1_MOUSE	-0.245171145	0.210670344	-1.163766767	37	0.251968494	0.575060352
222	sp|P19253|RL13A_MOUSE	-0.237213533	0.275949057	-0.859627991	35	0.395844051	0.711205286
912	sp|Q8VI75|IPO4_MOUSE	-0.23520626	0.187674913	-1.253264253	32	0.21918973	0.554916915
592	sp|P80313|TCPH_MOUSE	-0.231447416	0.164871133	-1.403808005	117	0.163024757	0.482162955
850	sp|Q8BKC5|IPO5_MOUSE	-0.229913847	0.145848295	-1.576390362	126	0.117443344	0.43825931
1116	sp|Q9DCH4|EIF3F_MOUSE	-0.228888464	0.120117098	-1.905544399	44	0.063256471	0.303920486
158	sp|P12970|RL7A_MOUSE	-0.226970236	0.119081369	-1.906009628	137	0.058743555	0.289044991
188	sp|P16045|LEG1_MOUSE	-0.225375352	0.063722982	-3.53679859	268	0.000477104	0.00939027
1172	sp|Q9JMH6|TRXR1_MOUSE	-0.219462431	0.164614376	-1.333191157	42	0.189655644	0.513255588
220	sp|P19221|THRB_MOUSE	-0.218838206	0.183432102	-1.193020214	138	0.234908572	0.564977235
274	sp|P27659|RL3_MOUSE	-0.213561049	0.151842496	-1.406464292	60	0.16474467	0.482162955
918	sp|Q91V92|ACLY_MOUSE	-0.20940085	0.180665497	-1.1590528	35	0.254281559	0.575060352
888	sp|Q8R1F1|NIBL1_MOUSE	-0.207858679	0.129298831	-1.607583583	78	0.111967124	0.430493885
390	sp|P51410|RL9_MOUSE	-0.207292171	0.153219698	-1.3529081	61	0.181078295	0.499407017
388	sp|P51150|RAB7A_MOUSE	-0.20719484	0.151813054	-1.364802531	48	0.178678969	0.495948675
174	sp|P14211|CALR_MOUSE	-0.205470083	0.06344003	-3.238808088	201	0.00140439	0.021717888
4	sp|O08529|CAN2_MOUSE	-0.204215209	0.271363181	-0.752553124	25	0.458746439	0.752618793
406	sp|P54728|RD23B_MOUSE	-0.202774128	0.193159217	-1.049777124	37	0.300629329	0.625684064
1058	sp|Q9CZU6|CISY_MOUSE	-0.201482121	0.12886955	-1.563457933	134	0.120303526	0.439225644
346	sp|P47738|ALDH2_MOUSE	-0.199206636	0.171451583	-1.16188275	72	0.249120229	0.573771592
684	sp|Q4KML4|ABRAL_MOUSE	-0.198260597	0.193374708	-1.025266433	34	0.312477006	0.6327169
1190	sp|Q9R0P3|ESTD_MOUSE	-0.19350492	0.081211702	-2.382722128	182	0.018215387	0.131454375
26	sp|O35343|IMA3_MOUSE	-0.189689119	0.159309609	-1.190694771	39	0.24097046	0.567066354
594	sp|P80314|TCPB_MOUSE	-0.185881989	0.165495942	-1.123181548	56	0.266152618	0.587511
588	sp|P70349|HINT1_MOUSE	-0.185162632	0.274604667	-0.674288003	37	0.504319592	0.777118802
126	sp|P09103|PDIA1_MOUSE	-0.184931621	0.084883708	-2.178646822	304	0.030125814	0.186349678
134	sp|P10107|ANXA1_MOUSE	-0.184712927	0.02380408	-7.759717159	279	1.61E-13	3.49E-11
616	sp|P97351|RS3A_MOUSE	-0.178751249	0.264458862	-0.675913252	43	0.502714992	0.777118802
988	sp|Q99LX0|PARK7_MOUSE	-0.177643233	0.25400737	-0.699362512	65	0.486820733	0.777118802
898	sp|Q8VDM4|PSMD2_MOUSE	-0.176597386	0.132794253	-1.329857142	96	0.186716436	0.508479351
440	sp|P61027|RAB10_MOUSE	-0.172004936	0.095615091	-1.798930843	35	0.080657736	0.349247999
412	sp|P56135|ATPK_MOUSE	-0.171802491	0.199170328	-0.862590789	20	0.398588133	0.711252477
944	sp|Q921H8|THIKA_MOUSE	-0.171766015	0.189962298	-0.904211083	47	0.370495051	0.691484298
548	sp|P63028|TCTP_MOUSE	-0.169862221	0.120831283	-1.405780163	162	0.161704439	0.482162955
24	sp|O35129|PHB2_MOUSE	-0.164876652	0.113703267	-1.450060818	111	0.149861327	0.473649305
478	sp|P62281|RS11_MOUSE	-0.164356601	0.128861087	-1.275455651	39	0.20969329	0.543695777
722	sp|Q61553|FSCN1_MOUSE	-0.162070254	0.116746315	-1.388225865	50	0.171222841	0.487759805
840	sp|Q8BG32|PSD11_MOUSE	-0.161129305	0.101663955	-1.584920688	18	0.13039554	0.448105309
734	sp|Q61753|SERA_MOUSE	-0.160651083	0.162740492	-0.987161104	93	0.32612503	0.644804284
456	sp|P61982|1433G_MOUSE	-0.160554593	0.1313415	-1.222420888	192	0.223047001	0.554916915
570	sp|P68037|UB2L3_MOUSE	-0.160430611	0.282685673	-0.567522965	14	0.579346616	0.839379445
324	sp|P40124|CAP1_MOUSE	-0.159862126	0.133551005	-1.197011779	145	0.233255312	0.564977235
114	sp|P08113|ENPL_MOUSE	-0.158868053	0.053704886	-2.958167573	295	0.003345226	0.043893426
410	sp|P55302|AMRP_MOUSE	-0.158504825	0.085055263	-1.863551055	10	0.09197721	0.383674102
756	sp|Q62261|SPTB2_MOUSE	-0.156198906	0.162474107	-0.961377223	56	0.340495405	0.667124481
572	sp|P68040|GBLP_MOUSE	-0.155784422	0.198512931	-0.78475705	59	0.435735784	0.739896449
122	sp|P08752|GNAI2_MOUSE	-0.154373386	0.249084364	-0.619763453	18	0.543180081	0.811024052
320	sp|P38647|GRP75_MOUSE	-0.152049043	0.13635214	-1.115120333	107	0.267297152	0.587511
212	sp|P18242|CATD_MOUSE	-0.150923488	0.122513964	-1.231888048	133	0.220164447	0.554916915
832	sp|Q80X90|FLNB_MOUSE	-0.148573244	0.041444822	-3.584844563	268	0.000400642	0.009130424
1204	sp|Q9R1P3|PSB2_MOUSE	-0.146843499	0.134193293	-1.094268545	12	0.295315892	0.623671043
54	sp|O70400|PDLI1_MOUSE	-0.145458934	0.191265463	-0.760508099	103	0.448688362	0.752618793
1098	sp|Q9DAW9|CNN3_MOUSE	-0.144256329	0.163348843	-0.883118154	91	0.379499497	0.699248009
826	sp|Q7TPV4|MBB1A_MOUSE	-0.140661635	0.11818674	-1.190164274	105	0.236665821	0.564977235
758	sp|Q62422|OSTF1_MOUSE	-0.13944961	0.441967498	-0.315520057	27	0.754792757	0.923235208
950	sp|Q922R8|PDIA6_MOUSE	-0.139385891	0.119439982	-1.166995241	136	0.245254411	0.573650375
600	sp|P80317|TCPZ_MOUSE	-0.1333647	0.119320328	-1.117703096	161	0.265358881	0.587511
74	sp|P00405|COX2_MOUSE	-0.13264661	0.091771432	-1.445401984	40	0.156134597	0.482162955
308	sp|P35700|PRDX1_MOUSE	-0.130923401	0.033763894	-3.877615607	263	0.000133327	0.003848703
1006	sp|Q9CQ19|MYL9_MOUSE	-0.130657778	0.094789031	-1.378406094	164	0.169955424	0.487355619
380	sp|P50518|VATE1_MOUSE	-0.127747838	0.15663228	-0.815590745	57	0.418129368	0.724726444
128	sp|P09405|NUCL_MOUSE	-0.127217661	0.128211958	-0.992244894	98	0.323521717	0.644804284
584	sp|P70168|IMB1_MOUSE	-0.125540244	0.091815016	-1.36731713	159	0.17345573	0.490891054
914	sp|Q91V12|BACH_MOUSE	-0.124402724	0.120525613	-1.03216836	21	0.313734753	0.6327169
824	sp|Q7TPR4|ACTN1_MOUSE	-0.1235359	0.10104135	-1.222627169	165	0.223214058	0.554916915
576	sp|P68368|TBA4A_MOUSE	-0.120719936	0.165655541	-0.728740709	52	0.469429731	0.764002937
1094	sp|Q9D8W5|PSD12_MOUSE	-0.118318337	0.220804833	-0.535850305	8	0.606634627	0.856894105
372	sp|P49817|CAV1_MOUSE	-0.115988237	0.179782008	-0.645160426	68	0.52099411	0.780589792
18	sp|O09131|GSTO1_MOUSE	-0.113147374	0.161120354	-0.702253756	121	0.483869646	0.776718926
1206	sp|Q9WTI7|MYO1C_MOUSE	-0.109394901	0.105529905	-1.036624654	80	0.303034068	0.625684064
1164	sp|Q9JLM8|DCLK1_MOUSE	-0.108296807	0.211872363	-0.511141731	22	0.61434354	0.856894105
1040	sp|Q9CWJ9|PUR9_MOUSE	-0.107891882	0.420894989	-0.256339193	19	0.800443952	0.946973309
1114	sp|Q9DCD0|6PGD_MOUSE	-0.106821803	0.086691909	-1.232200377	156	0.219728202	0.554916915
628	sp|P99027|RLA2_MOUSE	-0.105646784	0.076661031	-1.378102821	196	0.169742744	0.487355619
230	sp|P20029|GRP78_MOUSE	-0.105567727	0.068439239	-1.542502935	244	0.124247326	0.444997238
1122	sp|Q9DCV7|K2C7_MOUSE	-0.105162091	0.019956794	-5.269488229	44	3.94E-06	0.000243772
366	sp|P48962|ADT1_MOUSE	-0.103922864	0.130588722	-0.795802745	184	0.427172156	0.731089104
192	sp|P16460|ASSY_MOUSE	-0.102536381	0.204755289	-0.500775247	38	0.619417679	0.856894105
910	sp|Q8VHY0|CSPG4_MOUSE	-0.100634753	0.180221261	-0.558395563	14	0.585394802	0.84491983
538	sp|P62960|YBOX1_MOUSE	-0.099824705	0.109369719	-0.912727092	63	0.36486577	0.687389038
486	sp|P62334|PRS10_MOUSE	-0.09950739	0.232405669	-0.428162491	35	0.671156188	0.882633419
1142	sp|Q9JHH6|CBPB2_MOUSE	-0.099210475	0.114909959	-0.863375772	29	0.395015526	0.711205286
948	sp|Q922Q8|LRC59_MOUSE	-0.098476044	0.116654556	-0.844168011	48	0.402763262	0.711252477
1034	sp|Q9CR57|RL14_MOUSE	-0.095991068	0.103305876	-0.929192715	113	0.354769903	0.682734969
842	sp|Q8BGQ7|SYAC_MOUSE	-0.092992389	0.160321693	-0.580036225	44	0.564848859	0.828702323
418	sp|P56480|ATPB_MOUSE	-0.091106679	0.03734936	-2.43931032	333	0.015236935	0.117814161
396	sp|P51881|ADT2_MOUSE	-0.089379371	0.135174572	-0.661214384	64	0.510848267	0.780589792
168	sp|P14148|RL7_MOUSE	-0.088283158	0.136550012	-0.646526188	100	0.519419767	0.780589792
946	sp|Q922F4|TBB6_MOUSE	-0.086953099	0.062259012	-1.396634734	166	0.164387947	0.482162955
556	sp|P63101|1433Z_MOUSE	-0.086016947	0.059514813	-1.445303143	274	0.149515467	0.473649305
78	sp|P01027|CO3_MOUSE	-0.084807912	0.186750363	-0.454124482	24	0.653819562	0.876252301
276	sp|P27773|PDIA3_MOUSE	-0.082508453	0.052329156	-1.576720491	320	0.115847892	0.436192499
430	sp|P58771|TPM1_MOUSE	-0.081598011	0.05871613	-1.389703479	238	0.165917506	0.482162955
496	sp|P62737|ACTA_MOUSE	-0.080796847	0.043192887	-1.870605392	215	0.062758514	0.303920486
1226	sp|Q9Z1D1|EIF3G_MOUSE	-0.077452807	0.232828232	-0.332660717	25	0.742163852	0.919251381
184	sp|P15379|CD44_MOUSE	-0.076863327	0.059632032	-1.288960387	37	0.205412679	0.535805362
506	sp|P62814|VATB2_MOUSE	-0.075051605	0.352374304	-0.212988304	11	0.835231924	0.960162536
646	sp|Q03265|ATPA_MOUSE	-0.073761992	0.046337408	-1.591845451	341	0.112345979	0.430493885
148	sp|P11499|HS90B_MOUSE	-0.072704061	0.047950338	-1.516236667	353	0.130354474	0.448105309
1194	sp|Q9R0P9|UCHL1_MOUSE	-0.07087336	0.09847745	-0.719691261	135	0.472959203	0.764146772
376	sp|P50247|SAHH_MOUSE	-0.067241773	0.295354746	-0.227664442	48	0.820874105	0.955479805
120	sp|P08249|MDHM_MOUSE	-0.066578554	0.04759019	-1.398997442	252	0.163043341	0.482162955
216	sp|P19096|FAS_MOUSE	-0.066393117	0.168065675	-0.395042692	104	0.693620448	0.900206765
1216	sp|Q9WVA4|TAGL2_MOUSE	-0.066104129	0.067153514	-0.984373345	248	0.325891345	0.644804284
522	sp|P62858|RS28_MOUSE	-0.063864829	0.128644096	-0.496445856	9	0.631478743	0.862556137
1132	sp|Q9EQH3|VPS35_MOUSE	-0.06336301	0.18470208	-0.343055206	39	0.733399283	0.91780893
228	sp|P19783|COX41_MOUSE	-0.061371801	0.197781156	-0.310301556	17	0.760103563	0.927112234
670	sp|Q3THE2|ML12B_MOUSE	-0.061082363	0.093236701	-0.655132183	90	0.514053671	0.780589792
906	sp|Q8VEM8|MPCP_MOUSE	-0.059094007	0.087551334	-0.674964092	107	0.501154478	0.777118802
104	sp|P07356|ANXA2_MOUSE	-0.058376626	0.065430725	-0.892189813	370	0.372871061	0.692932058
280	sp|P28656|NP1L1_MOUSE	-0.057860461	0.16652576	-0.347456518	43	0.729943386	0.916844286
1084	sp|Q9D6X6|PRS23_MOUSE	-0.056909397	0.143861819	-0.395583748	56	0.693915162	0.900206765
186	sp|P15532|NDKA_MOUSE	-0.055329986	0.096075537	-0.575900875	71	0.566503204	0.828702323
562	sp|P63276|RS17_MOUSE	-0.050975307	0.113049341	-0.450912027	45	0.654218311	0.876252301
180	sp|P14869|RLA0_MOUSE	-0.049715284	0.165678148	-0.300071463	91	0.764807041	0.928403542
470	sp|P62259|1433E_MOUSE	-0.049541395	0.061063661	-0.811307325	155	0.418433282	0.724726444
856	sp|Q8BMK4|CKAP4_MOUSE	-0.049289919	0.102289414	-0.481867253	220	0.630379257	0.862556137
334	sp|P43024|CX6A1_MOUSE	-0.045856549	0.128474111	-0.356932217	21	0.7247042	0.916844286
510	sp|P62827|RAN_MOUSE	-0.045382623	0.103401625	-0.438896612	83	0.661876869	0.879118664
550	sp|P63038|CH60_MOUSE	-0.043556338	0.076992848	-0.565719268	254	0.572084043	0.834048454
764	sp|Q62465|VAT1_MOUSE	-0.039636117	0.121618037	-0.32590657	111	0.745108649	0.919251381
398	sp|P52480|KPYM_MOUSE	-0.039329237	0.039017888	-1.007979642	347	0.31416659	0.6327169
1078	sp|Q9D379|HYEP_MOUSE	-0.038479789	0.130840208	-0.294097584	40	0.770204111	0.928964848
552	sp|P63082|VATL_MOUSE	-0.038093358	0.385481381	-0.098820227	24	0.922101767	0.988362492
564	sp|P63325|RS10_MOUSE	-0.037731687	0.084819594	-0.444846355	76	0.657695145	0.876252301
204	sp|P17225|PTBP1_MOUSE	-0.036602737	0.205662342	-0.17797491	23	0.860300909	0.973888074
1146	sp|Q9JHU4|DYHC1_MOUSE	-0.036407089	0.156712936	-0.232317062	52	0.817203679	0.953771409
986	sp|Q99LT0|DPY30_MOUSE	-0.036380327	0.220975904	-0.164634813	25	0.870555362	0.97527445
1032	sp|Q9CQZ1|HSBP1_MOUSE	-0.036369763	0.403394804	-0.090159225	21	0.92901509	0.988362492
560	sp|P63260|ACTG_MOUSE	-0.032626797	0.026160708	-1.247167955	363	0.213139973	0.549342907
236	sp|P20152|VIME_MOUSE	-0.03260569	0.021231843	-1.535697583	341	0.125539865	0.444997238
706	sp|Q61024|ASNS_MOUSE	-0.029533224	0.372727875	-0.079235352	41	0.937230903	0.991462411
726	sp|Q61598|GDIB_MOUSE	-0.029377909	0.081398738	-0.360913573	208	0.718530344	0.915069526
694	sp|Q60817|NACA_MOUSE	-0.029234014	0.141496963	-0.206605237	61	0.837006251	0.960162536
640	sp|Q01853|TERA_MOUSE	-0.028640231	0.060874721	-0.470478233	225	0.638469124	0.86875449
262	sp|P26041|MOES_MOUSE	-0.028509748	0.06391822	-0.446034761	240	0.655974268	0.876252301
992	sp|Q99P72|RTN4_MOUSE	-0.027061852	0.076696491	-0.352843419	131	0.724772923	0.916844286
1108	sp|Q9DBJ1|PGAM1_MOUSE	-0.026769708	0.096640624	-0.27700264	284	0.781979584	0.932328641
176	sp|P14602|HSPB1_MOUSE	-0.025449332	0.107176232	-0.23745313	114	0.812731492	0.951115503
1228	sp|Q9Z1Q5|CLIC1_MOUSE	-0.024848977	0.193171661	-0.128636763	20	0.898929857	0.987086909
196	sp|P16858|G3P_MOUSE	-0.02393817	0.026936641	-0.888684321	339	0.374802897	0.693545531
682	sp|Q3V3R1|C1TM_MOUSE	-0.021773303	0.137653694	-0.158174489	25	0.875590039	0.97714043
1208	sp|Q9WTQ5|AKA12_MOUSE	-0.019899438	0.122847669	-0.161984657	94	0.871665617	0.97527445
326	sp|P40142|TKT_MOUSE	-0.017425755	0.101357112	-0.171924343	191	0.863679031	0.973888074
574	sp|P68254|1433T_MOUSE	-0.016648267	0.067072284	-0.248213807	75	0.804647346	0.94764788
342	sp|P45591|COF2_MOUSE	-0.015362449	0.242113741	-0.063451371	39	0.949731186	0.991462411
626	sp|P99024|TBB5_MOUSE	-0.014654494	0.029100303	-0.503585609	365	0.614856392	0.856894105
526	sp|P62874|GBB1_MOUSE	-0.013888051	0.149716591	-0.09276227	91	0.926296343	0.988362492
272	sp|P27546|MAP4_MOUSE	-0.010356808	0.114388226	-0.090540856	108	0.928025137	0.988362492
156	sp|P12787|COX5A_MOUSE	-0.010348847	0.115680573	-0.089460541	62	0.929004279	0.988362492
170	sp|P14152|MDHC_MOUSE	-0.009799757	0.128182371	-0.076451679	6	0.941545296	0.991462411
136	sp|P10126|EF1A1_MOUSE	-0.009084816	0.050240751	-0.180825647	348	0.856609694	0.973522303
644	sp|Q02248|CTNB1_MOUSE	-0.008138164	0.179421379	-0.045357829	40	0.964047785	0.993285616
1234	sp|Q9Z2U0|PSA7_MOUSE	-0.007810627	0.122393222	-0.063815846	35	0.949479946	0.991462411
974	sp|Q99KF1|TMED9_MOUSE	-0.006402413	0.159118755	-0.040236695	30	0.968171012	0.993285616
642	sp|Q02053|UBA1_MOUSE	-0.005921571	0.165564976	-0.035765846	89	0.971549164	0.993285616
38	sp|O54724|PTRF_MOUSE	-0.004346795	0.126484628	-0.034366196	125	0.972639957	0.993285616
138	sp|P10605|CATB_MOUSE	-0.003626211	0.115072289	-0.031512462	40	0.975017571	0.993370843
428	sp|P58252|EF2_MOUSE	-0.002798477	0.071069997	-0.039376353	244	0.968622532	0.993285616
1166	sp|Q9JM14|NT5C_MOUSE	-0.0018952	0.140761432	-0.013463918	45	0.989317189	0.997283047
638	sp|Q01768|NDKB_MOUSE	-0.000789854	0.065322548	-0.012091596	145	0.990369158	0.997283047
1060	sp|Q9CZX8|RS19_MOUSE	-0.000485311	0.165056314	-0.002940277	35	0.997670697	0.997670697
648	sp|Q04447|KCRB_MOUSE	0.000208985	0.032626012	0.006405483	298	0.994893485	0.997283047
704	sp|Q60932|VDAC1_MOUSE	0.000538511	0.060222008	0.008942104	247	0.992872546	0.997283047
1080	sp|Q9D3D9|ATPD_MOUSE	0.00174084	0.271416027	0.006413916	13	0.994979853	0.997283047
330	sp|P42208|SEPT2_MOUSE	0.001860917	0.231544606	0.008036969	47	0.993621513	0.997283047
978	sp|Q99L47|F10A1_MOUSE	0.002311765	0.175044685	0.013206711	27	0.98955998	0.997283047
90	sp|P05064|ALDOA_MOUSE	0.003366507	0.067876567	0.049597487	305	0.960475613	0.992567877
108	sp|P07901|HS90A_MOUSE	0.004122019	0.06453761	0.063870036	158	0.949154445	0.991462411
458	sp|P62082|RS7_MOUSE	0.008206203	0.05551885	0.147809315	182	0.882656882	0.980571626
1056	sp|Q9CZM2|RL15_MOUSE	0.008446495	0.088254171	0.095706463	83	0.923984406	0.988362492
1046	sp|Q9CXW4|RL11_MOUSE	0.008765827	0.123650723	0.070891838	29	0.943970473	0.991462411
766	sp|Q62523|ZYX_MOUSE	0.009151339	0.167694814	0.05457139	17	0.957116138	0.991462411
990	sp|Q99MN1|SYK_MOUSE	0.009790113	0.166703183	0.05872781	15	0.953944155	0.991462411
806	sp|Q6ZWN5|RS9_MOUSE	0.011448561	0.110638384	0.103477297	111	0.917770893	0.988362492
444	sp|P61161|ARP2_MOUSE	0.013133917	0.117043572	0.112213911	70	0.910974967	0.988362492
224	sp|P19324|SERPH_MOUSE	0.013308341	0.100921469	0.131868282	274	0.895185256	0.986298259
1150	sp|Q9JII6|AK1A1_MOUSE	0.01512607	0.073212643	0.206604611	180	0.836552176	0.960162536
306	sp|P35564|CALX_MOUSE	0.01731915	0.067661946	0.255965889	200	0.798240251	0.946953504
382	sp|P50543|S10AB_MOUSE	0.020356675	0.055163815	0.369022247	88	0.712997541	0.913396258
92	sp|P05202|AATM_MOUSE	0.020603972	0.072158847	0.285536325	129	0.775691246	0.932328641
214	sp|P18760|COF1_MOUSE	0.020768629	0.031055741	0.668753291	352	0.504091195	0.777118802
150	sp|P11688|ITA5_MOUSE	0.02085994	0.368076478	0.056672842	62	0.954988056	0.991462411
252	sp|P24527|LKHA4_MOUSE	0.021008084	0.172675561	0.121662175	32	0.90392737	0.988362492
118	sp|P08228|SODC_MOUSE	0.021184951	0.208756732	0.10148152	39	0.919688184	0.988362492
814	sp|Q76MZ3|2AAA_MOUSE	0.022274255	0.366774811	0.060730058	25	0.952057087	0.991462411
532	sp|P62908|RS3_MOUSE	0.024426884	0.165725113	0.14739398	69	0.883250904	0.980571626
178	sp|P14824|ANXA6_MOUSE	0.024470824	0.062213159	0.393338403	265	0.694385819	0.900206765
962	sp|Q99JI6|RAP1B_MOUSE	0.024577402	0.180195588	0.136392917	59	0.891975009	0.985268314
152	sp|P11983|TCPA_MOUSE	0.024656748	0.228049074	0.108120362	57	0.914279916	0.988362492
282	sp|P29341|PABP1_MOUSE	0.025693664	0.1079956	0.237913987	124	0.812340486	0.951115503
86	sp|P02535|K1C10_MOUSE	0.025746775	0.155689632	0.165372446	85	0.869043523	0.97527445
368	sp|P49312|ROA1_MOUSE	0.026150015	0.079088038	0.330644378	191	0.741275544	0.919251381
578	sp|P68369|TBA1A_MOUSE	0.02627273	0.025208312	1.042224876	298	0.298152208	0.623671043
866	sp|Q8BTM8|FLNA_MOUSE	0.026337262	0.063860453	0.412418969	230	0.680416513	0.890091693
58	sp|O88342|WDR1_MOUSE	0.027920322	0.094233406	0.296289005	105	0.767594615	0.928403542
502	sp|P62774|MTPN_MOUSE	0.030823219	0.111306379	0.276922301	102	0.782400176	0.932328641
172	sp|P14206|RSSA_MOUSE	0.031293855	0.126736286	0.246921033	120	0.80539127	0.94764788
1162	sp|Q9JKR6|HYOU1_MOUSE	0.032719812	0.225792843	0.144910757	43	0.885458443	0.980571626
654	sp|Q05793|PGBM_MOUSE	0.03352203	0.16345642	0.205082372	60	0.838201937	0.960162536
720	sp|Q61316|HSP74_MOUSE	0.0356163	0.18662792	0.190841221	38	0.849665965	0.968172007
202	sp|P17182|ENOA_MOUSE	0.036983961	0.039798155	0.92928833	316	0.353449	0.682734969
102	sp|P07214|SPRC_MOUSE	0.038231217	0.435399362	0.087807241	10	0.931763378	0.988856722
1128	sp|Q9EPC1|PARVA_MOUSE	0.041884165	0.432366591	0.09687188	15	0.924110626	0.988362492
686	sp|Q60598|SRC8_MOUSE	0.042963462	0.122476328	0.350789924	32	0.728044869	0.916844286
516	sp|P62849|RS24_MOUSE	0.043597574	0.113850568	0.382936813	86	0.702711489	0.90828082
896	sp|Q8VDD5|MYH9_MOUSE	0.04417127	0.037448792	1.179511215	291	0.239158074	0.565876754
72	sp|O89086|RBM3_MOUSE	0.044690912	0.104343961	0.42830377	50	0.670269416	0.882633419
554	sp|P63087|PP1G_MOUSE	0.0449042	0.21648003	0.207428833	30	0.837076609	0.960162536
258	sp|P26039|TLN1_MOUSE	0.045499591	0.093327321	0.487527026	101	0.626941448	0.861795704
50	sp|O70133|DHX9_MOUSE	0.046219358	0.261406732	0.176810127	20	0.861435772	0.973888074
994	sp|Q99PT1|GDIR1_MOUSE	0.047661925	0.0552284	0.862996662	188	0.389238882	0.708153092
94	sp|P06151|LDHA_MOUSE	0.047673534	0.126287891	0.37749885	219	0.706168501	0.910032622
598	sp|P80316|TCPE_MOUSE	0.048826716	0.382196119	0.127753041	12	0.900460344	0.987086909
1160	sp|Q9JKF1|IQGA1_MOUSE	0.049756127	0.155678597	0.319608013	84	0.750059038	0.922657851
702	sp|Q60931|VDAC3_MOUSE	0.050093297	0.076084556	0.658389811	50	0.513308047	0.780589792
1054	sp|Q9CZD3|SYG_MOUSE	0.052589578	0.18980369	0.277073529	28	0.78375895	0.932328641
1180	sp|Q9QXS1|PLEC_MOUSE	0.053251379	0.08009856	0.664823169	240	0.506801908	0.77817456
426	sp|P57780|ACTN4_MOUSE	0.053261155	0.045931801	1.159570364	307	0.247124829	0.573650375
1118	sp|Q9DCN2|NB5R3_MOUSE	0.053904486	0.125423192	0.429780847	113	0.668173506	0.882633419
424	sp|P57776|EF1D_MOUSE	0.054161022	0.156758329	0.345506505	91	0.730511036	0.916844286
790	sp|Q6IRU2|TPM4_MOUSE	0.055808191	0.042590164	1.310353996	185	0.191700643	0.515567568
474	sp|P62267|RS23_MOUSE	0.055813942	0.050587919	1.103305737	40	0.27648804	0.598596606
112	sp|P08030|APT_MOUSE	0.056819527	0.286704477	0.198181512	24	0.844572173	0.964906995
256	sp|P25444|RS2_MOUSE	0.057088671	0.082896428	0.688674681	136	0.49220114	0.777118802
528	sp|P62889|RL30_MOUSE	0.058286772	0.086524287	0.673646372	152	0.501559228	0.777118802
362	sp|P48036|ANXA5_MOUSE	0.058838637	0.041599346	1.414412534	338	0.158161308	0.482162955
700	sp|Q60930|VDAC2_MOUSE	0.066566705	0.056209092	1.18426936	241	0.23747311	0.564977235
786	sp|Q68FD5|CLH1_MOUSE	0.066713693	0.090294192	0.738848101	191	0.460906208	0.75310335
1222	sp|Q9Z0K8|VNN1_MOUSE	0.067750428	0.124788682	0.542921252	10	0.599075507	0.856104603
630	sp|P99029|PRDX5_MOUSE	0.06958768	0.072718866	0.956941213	178	0.339894821	0.667124481
688	sp|Q60605|MYL6_MOUSE	0.070227558	0.050223798	1.398292461	251	0.163259517	0.482162955
340	sp|P45377|ALD2_MOUSE	0.072997787	0.155326183	0.469964465	62	0.640029289	0.86875449
318	sp|P37804|TAGL_MOUSE	0.074422197	0.060895819	1.222123249	339	0.222510099	0.554916915
146	sp|P11438|LAMP1_MOUSE	0.074704004	0.114388381	0.653073356	38	0.517641048	0.780589792
748	sp|Q62048|PEA15_MOUSE	0.075837505	0.223631064	0.339118833	61	0.735684909	0.918016039
816	sp|Q78PY7|SND1_MOUSE	0.079430775	0.14735675	0.539037235	121	0.590851578	0.848376085
130	sp|P09411|PGK1_MOUSE	0.080018893	0.054998582	1.454926473	271	0.146846924	0.470997913
198	sp|P17047|LAMP2_MOUSE	0.080060197	0.172197006	0.464933734	61	0.643634337	0.870917713
582	sp|P68510|1433F_MOUSE	0.08171162	0.155418358	0.525752691	42	0.601825143	0.856894105
338	sp|P45376|ALDR_MOUSE	0.082530782	0.077472981	1.0652847	91	0.289565496	0.614616959
714	sp|Q61206|PA1B2_MOUSE	0.085874556	0.1028923	0.83460624	46	0.408253068	0.712796687
436	sp|P60843|IF4A1_MOUSE	0.086899058	0.061602488	1.410642017	196	0.159935338	0.482162955
732	sp|Q61739|ITA6_MOUSE	0.086918154	0.411522522	0.211211171	20	0.834859765	0.960162536
166	sp|P14131|RS16_MOUSE	0.08723124	0.0801343	1.088563077	26	0.286334362	0.614616959
892	sp|Q8R5C5|ACTY_MOUSE	0.087587991	0.310931812	0.281695173	18	0.781390247	0.932328641
738	sp|Q61792|LASP1_MOUSE	0.087636978	0.085887835	1.020365434	71	0.31101947	0.6327169
1048	sp|Q9CY27|TECR_MOUSE	0.089837053	0.106744255	0.841610193	42	0.404772803	0.711252477
972	sp|Q99K51|PLST_MOUSE	0.090255646	0.154296848	0.584948086	66	0.560577156	0.828702323
402	sp|P53994|RAB2A_MOUSE	0.091523145	0.286890567	0.319017616	15	0.754112482	0.923235208
414	sp|P56391|CX6B1_MOUSE	0.092963097	0.120053258	0.774348809	12	0.453711602	0.752618793
942	sp|Q921F2|TADBP_MOUSE	0.093582471	0.185055689	0.505698969	41	0.615776132	0.856894105
752	sp|Q62167|DDX3X_MOUSE	0.093760179	0.133650246	0.701533904	120	0.484328198	0.776718926
1144	sp|Q9JHJ0|TMOD3_MOUSE	0.09458651	0.188910292	0.500695379	43	0.619138833	0.856894105
244	sp|P23927|CRYAB_MOUSE	0.094817875	0.111300229	0.851910871	252	0.395072426	0.711205286
210	sp|P17751|TPIS_MOUSE	0.096202354	0.114460081	0.840488257	90	0.402862073	0.711252477
1100	sp|Q9DB05|SNAA_MOUSE	0.097983766	0.092637399	1.057712843	19	0.303449546	0.625684064
968	sp|Q99JY9|ARP3_MOUSE	0.098384107	0.141743647	0.694098884	97	0.489279201	0.777118802
268	sp|P26638|SYSC_MOUSE	0.099222453	0.088936242	1.115658262	64	0.268740025	0.587699146
8	sp|O08553|DPYL2_MOUSE	0.099529894	0.06346862	1.568174864	200	0.118421107	0.43825931
88	sp|P04104|K2C1_MOUSE	0.099673263	0.178568918	0.55817812	43	0.579617677	0.839379445
160	sp|P13020|GELS_MOUSE	0.101363256	0.066742072	1.518731023	212	0.130320095	0.448105309
712	sp|Q61171|PRDX2_MOUSE	0.101791507	0.046502536	2.188945299	228	0.029615744	0.185849522
34	sp|O35737|HNRH1_MOUSE	0.10200628	0.272872612	0.373823813	37	0.710669027	0.913114804
208	sp|P17742|PPIA_MOUSE	0.104189849	0.054144047	1.92430847	303	0.055252264	0.275720385
80	sp|P01029|CO4B_MOUSE	0.105683833	0.204820884	0.515981728	19	0.611819839	0.856894105
466	sp|P62242|RS8_MOUSE	0.106723336	0.087751297	1.216202377	174	0.225555143	0.554916915
508	sp|P62821|RAB1A_MOUSE	0.107822582	0.143678825	0.750441702	80	0.455190277	0.752618793
828	sp|Q80UG5|SEPT9_MOUSE	0.10891854	0.135579992	0.803352601	44	0.426089641	0.731089104
546	sp|P63017|HSP7C_MOUSE	0.110928711	0.041110737	2.698290508	325	0.007333682	0.077393502
1112	sp|Q9DC61|MPPA_MOUSE	0.110966136	0.18267702	0.607444417	33	0.547713546	0.8149827
64	sp|O88569|ROA2_MOUSE	0.111971255	0.067828231	1.650806055	143	0.10097274	0.404704919
1022	sp|Q9CQM5|TXD17_MOUSE	0.112040602	0.166874995	0.671404377	8	0.520874467	0.780589792
540	sp|P62962|PROF1_MOUSE	0.115945298	0.046544966	2.491038401	283	0.013310215	0.106728207
928	sp|Q91VR5|DDX1_MOUSE	0.11817185	0.306022317	0.386154352	5	0.715267607	0.913601398
106	sp|P07724|ALBU_MOUSE	0.119635511	0.055922239	2.139319048	159	0.033936064	0.201291995
1038	sp|Q9CWF2|TBB2B_MOUSE	0.119750727	0.066002371	1.814339768	59	0.074710605	0.33350198
416	sp|P56399|UBP5_MOUSE	0.119836125	0.080296465	1.492420933	30	0.146031451	0.470997913
30	sp|O35639|ANXA3_MOUSE	0.122072844	0.056501384	2.160528383	270	0.031611528	0.190108214
1192	sp|Q9R0P5|DEST_MOUSE	0.123590848	0.059368308	2.081764691	169	0.038871018	0.210389384
60	sp|O88456|CPNS1_MOUSE	0.123979449	0.408416816	0.303561077	14	0.765926785	0.928403542
82	sp|P01942|HBA_MOUSE	0.124741407	0.068741735	1.814638603	159	0.071464306	0.323444888
270	sp|P26883|FKB1A_MOUSE	0.126789008	0.250233832	0.506682117	28	0.616344869	0.856894105
492	sp|P62702|RS4X_MOUSE	0.128147132	0.140296743	0.913400621	141	0.362591087	0.687389038
52	sp|O70251|EF1B_MOUSE	0.128549161	0.147830562	0.869570945	98	0.386659747	0.708153092
1090	sp|Q9D8E6|RL4_MOUSE	0.130296629	0.096479789	1.350506975	186	0.178494259	0.495948675
632	sp|Q01149|CO1A2_MOUSE	0.130628615	0.165942405	0.78719249	8	0.453856533	0.752618793
234	sp|P20108|PRDX3_MOUSE	0.13069569	0.259723023	0.5032118	31	0.618372298	0.856894105
926	sp|Q91VR2|ATPG_MOUSE	0.131684314	0.399588858	0.329549513	20	0.745166824	0.919251381
312	sp|P35979|RL12_MOUSE	0.137229663	0.119402562	1.149302496	60	0.254992119	0.575060352
970	sp|Q99K48|NONO_MOUSE	0.139742163	0.179986956	0.776401615	30	0.443590504	0.750291751
784	sp|Q64727|VINC_MOUSE	0.139811884	0.136904542	1.021236271	183	0.308490658	0.6327169
10	sp|O08709|PRDX6_MOUSE	0.141464438	0.083526402	1.693649365	171	0.092152671	0.383674102
804	sp|Q6ZQ38|CAND1_MOUSE	0.143182901	0.086942573	1.64686754	137	0.10187722	0.404704919
352	sp|P47757|CAPZB_MOUSE	0.143664014	0.190126511	0.755623261	27	0.456417061	0.752618793
966	sp|Q99JY0|ECHB_MOUSE	0.143979065	0.33414411	0.430889131	15	0.67267674	0.882633419
958	sp|Q99020|ROAA_MOUSE	0.144163349	0.12862443	1.120808454	76	0.265898575	0.587511
936	sp|Q91YQ5|RPN1_MOUSE	0.144903383	0.24876826	0.582483405	40	0.563510364	0.828702323
356	sp|P47955|RLA1_MOUSE	0.147335951	0.216622662	0.680150219	68	0.498718505	0.777118802
1232	sp|Q9Z204|HNRPC_MOUSE	0.15160808	0.33048333	0.458746526	18	0.651907051	0.876252301
42	sp|O54962|BAF_MOUSE	0.152940362	0.102275746	1.495372732	54	0.14063881	0.468435421
1212	sp|Q9WV54|ASAH1_MOUSE	0.161189057	0.319461094	0.504565534	10	0.624795634	0.86158124
218	sp|P19157|GSTP1_MOUSE	0.162581396	0.063230164	2.57126323	89	0.011792258	0.102120955
96	sp|P06745|G6PI_MOUSE	0.16979216	0.101209574	1.67762942	107	0.096338284	0.389854923
710	sp|Q61166|MARE1_MOUSE	0.171329166	0.265996515	0.644103047	3	0.565366284	0.828702323
476	sp|P62270|RS18_MOUSE	0.178373071	0.138688435	1.286142362	62	0.203175797	0.533182546
882	sp|Q8JZU2|TXTP_MOUSE	0.180953737	0.25709668	0.70383537	19	0.490072037	0.777118802
662	sp|Q08093|CNN2_MOUSE	0.182827449	0.152878201	1.195902676	84	0.235099504	0.564977235
596	sp|P80315|TCPD_MOUSE	0.18354945	0.211214424	0.869019484	54	0.388682656	0.708153092
742	sp|Q61937|NPM_MOUSE	0.185433988	0.138415469	1.339691216	91	0.183681808	0.503381156
858	sp|Q8BMS1|ECHA_MOUSE	0.188616801	0.207175413	0.910420779	108	0.364628105	0.687389038
874	sp|Q8CGP2|H2B1P_MOUSE	0.190664497	0.032898592	5.795521447	103	7.49E-08	7.47E-06
504	sp|P62806|H4_MOUSE	0.196597793	0.046648011	4.214494688	297	3.33E-05	0.00143982
586	sp|P70296|PEBP1_MOUSE	0.199874209	0.062905166	3.177389438	148	0.001809294	0.026114138
364	sp|P48678|LMNA_MOUSE	0.201950384	0.077389682	2.609525963	163	0.009910785	0.087578976
44	sp|O55131|SEPT7_MOUSE	0.202716815	0.126908674	1.59734405	60	0.11544282	0.436192499
484	sp|P62320|SMD3_MOUSE	0.207607296	0.095962387	2.163423628	38	0.036863393	0.204639091
1210	sp|Q9WU78|PDC6I_MOUSE	0.207610331	0.19174145	1.082761866	30	0.287540497	0.614616959
48	sp|O55222|ILK_MOUSE	0.210520856	0.123554936	1.703864393	55	0.094050824	0.387847684
656	sp|Q05816|FABP5_MOUSE	0.210685839	0.136721376	1.54098683	30	0.133803118	0.456194882
302	sp|P35441|TSP1_MOUSE	0.210703691	0.080879875	2.605143641	48	0.012191213	0.103505789
762	sp|Q62426|CYTB_MOUSE	0.211250921	0.102354384	2.06391669	38	0.045902711	0.236617544
924	sp|Q91VI7|RINI_MOUSE	0.212859038	0.310732845	0.685022653	35	0.497841538	0.777118802
1050	sp|Q9CY58|PAIRB_MOUSE	0.214614886	0.281752877	0.761713201	14	0.458871505	0.752618793
374	sp|P49945|FRIL2_MOUSE	0.215392439	0.097593418	2.207038582	28	0.035677806	0.204639091
1000	sp|Q9CPU0|LGUL_MOUSE	0.217838807	0.258508435	0.842675821	41	0.404298921	0.711252477
454	sp|P61979|HNRPK_MOUSE	0.220268877	0.099131625	2.221983918	120	0.028159132	0.181983641
1200	sp|Q9R0Y5|KAD1_MOUSE	0.230626823	0.129297572	1.783690282	166	0.076300971	0.337125718
164	sp|P14115|RL27A_MOUSE	0.235797437	0.10562618	2.23237683	44	0.03072832	0.187399474
830	sp|Q80UY2|KCMF1_MOUSE	0.239266107	0.422487625	0.566326899	6	0.591708032	0.848376085
298	sp|P34884|MIF_MOUSE	0.240963644	0.115771499	2.081372753	58	0.041824001	0.220851125
728	sp|Q61703|ITIH2_MOUSE	0.247780426	0.064915778	3.816952269	157	0.000194005	0.005250252
442	sp|P61089|UBE2N_MOUSE	0.248025916	0.130421492	1.901725796	20	0.071710645	0.323444888
776	sp|Q64433|CH10_MOUSE	0.251432306	0.060268978	4.171836252	111	6.02E-05	0.0020058
998	sp|Q9CPR4|RL17_MOUSE	0.259519672	0.156606304	1.657147036	28	0.108654387	0.427703176
284	sp|P29758|OAT_MOUSE	0.263915568	0.320894465	0.822437269	3	0.471105737	0.764002937
1220	sp|Q9WVK4|EHD1_MOUSE	0.270640082	0.235432895	1.149542347	11	0.274712693	0.597741689
1092	sp|Q9D8N0|EF1G_MOUSE	0.270827704	0.224550642	1.206087421	57	0.232766223	0.564977235
360	sp|P47963|RL13_MOUSE	0.277754386	0.062209439	4.464827047	48	4.85E-05	0.001750971
482	sp|P62315|SMD1_MOUSE	0.277883073	0.209693588	1.325186314	24	0.197587796	0.524880466
902	sp|Q8VED5|K2C79_MOUSE	0.286898162	0.088471818	3.242819794	35	0.002602026	0.036344431
952	sp|Q922U2|K2C5_MOUSE	0.294187742	0.10770981	2.731299432	36	0.009708753	0.087578976
780	sp|Q64522|H2A2B_MOUSE	0.301451097	0.06786417	4.441977247	263	1.31E-05	0.000632157
494	sp|P62717|RL18A_MOUSE	0.303401635	0.171995079	1.764013461	66	0.082357336	0.353076498
292	sp|P31786|ACBP_MOUSE	0.30873554	0.088675203	3.481644573	137	0.00066908	0.012071318
822	sp|Q7TMB8|CYFP1_MOUSE	0.308934758	0.29292285	1.054662543	10	0.316394503	0.634253796
250	sp|P24452|CAPG_MOUSE	0.323186874	0.115035813	2.809445729	8	0.022862578	0.154679629
716	sp|Q61207|SAP_MOUSE	0.330529192	0.051186723	6.457322767	63	1.75E-08	2.52E-06
1076	sp|Q9D2M8|UB2V2_MOUSE	0.331497494	0.308717122	1.07379044	4	0.343377376	0.669740558
606	sp|P84099|RL19_MOUSE	0.333800105	0.149174005	2.237655984	15	0.04084438	0.218340947
730	sp|Q61704|ITIH3_MOUSE	0.337440089	0.134376791	2.51114859	35	0.016802454	0.127639695
480	sp|P62301|RS13_MOUSE	0.337703234	0.094684386	3.566620116	172	0.000468525	0.00939027
530	sp|P62900|RL31_MOUSE	0.337856191	0.096526473	3.500140229	28	0.001575897	0.023529778
84	sp|P02089|HBB2_MOUSE	0.346812134	0.02080333	16.67099131	33	0	0
70	sp|O88844|IDHC_MOUSE	0.348657072	0.375882031	0.927570472	23	0.363262779	0.687389038
296	sp|P32261|ANT3_MOUSE	0.349043379	0.091688197	3.806851808	86	0.000263105	0.006694742
1012	sp|Q9CQ92|FIS1_MOUSE	0.36778955	0.130843138	2.810919665	35	0.008037712	0.077393502
404	sp|P54116|STOM_MOUSE	0.375878166	0.392756985	0.957024777	21	0.349443575	0.678516
796	sp|Q6P5E4|UGGG1_MOUSE	0.382948448	0.281335362	1.361181353	14	0.194964256	0.521108165
1102	sp|Q9DB20|ATPO_MOUSE	0.385887592	0.24913186	1.548929121	63	0.126407991	0.444997238
1018	sp|Q9CQE8|CN166_MOUSE	0.392974799	0.271010608	1.45003475	17	0.165248213	0.482162955
870	sp|Q8C1B7|SEP11_MOUSE	0.395896202	0.48468582	0.816809952	18	0.42471629	0.731089104
1202	sp|Q9R1P1|PSB3_MOUSE	0.397378342	0.340018316	1.168696872	23	0.254496793	0.575060352
1030	sp|Q9CQV8|1433B_MOUSE	0.399544621	0.14751025	2.708588874	93	0.008043205	0.077393502
612	sp|P97298|PEDF_MOUSE	0.401284765	0.064703331	6.201918149	53	8.63E-08	7.47E-06
754	sp|Q62188|DPYL3_MOUSE	0.413634012	0.165405066	2.500733637	83	0.01436041	0.113055588
226	sp|P19639|GSTM4_MOUSE	0.43366494	0.26569258	1.632205688	43	0.109939109	0.428861569
1130	sp|Q9EPL8|IPO7_MOUSE	0.492627288	0.529407746	0.930525274	17	0.365125817	0.687389038
450	sp|P61514|RL37A_MOUSE	0.494989883	0.162471357	3.0466286	14	0.008707859	0.081967457
16	sp|O09061|PSB1_MOUSE	0.525344189	0.178988915	2.935065503	23	0.007438998	0.077393502
792	sp|Q6NZJ6|IF4G1_MOUSE	0.538210511	0.285667539	1.884045045	58	0.06457433	0.303920486
254	sp|P24549|AL1A1_MOUSE	0.539955803	0.219785116	2.456744176	29	0.020243511	0.139133969
1008	sp|Q9CQ60|6PGL_MOUSE	0.569169668	0.232621679	2.446761069	36	0.019427925	0.136274934
604	sp|P84078|ARF1_MOUSE	0.586353775	0.210249642	2.78884554	85	0.00652669	0.074369913
314	sp|P35980|RL18_MOUSE	0.628620591	0.260476409	2.413349417	50	0.019512808	0.136274934
350	sp|P47754|CAZA2_MOUSE	0.702632595	0.227831392	3.084002559	4	0.036788109	0.204639091
238	sp|P21107|TPM3_MOUSE	0.756774041	0.208712165	3.625922041	53	0.000646817	0.012071318
56	sp|O70475|UGDH_MOUSE	0.933898651	0.306556132	3.046419731	32	0.004612452	0.056077289
1024	sp|Q9CQM9|GLRX3_MOUSE	0.964872724	0.215355112	4.480379935	11	0.000930818	0.01612177
900	sp|Q8VDN2|AT1A1_MOUSE	1.390644674	0.387738188	3.586555874	30	0.001172611	0.01952848
